# Supplementary material for: Heteroplasmy in the complete chicken mitochondrial genome
Source: PLoS One. 2019 Nov 8;14(11):e0224677. doi: 10.1371/journal.pone.0224677 (PMC6839896; doi:10.1371/journal.pone.0224677)
Supplement: S1 Table — (XLS) [file pone.0224677.s006.xls]

## Sheet: Sheet1
								Supplementary table 1 the information of heteroplasmic sites detected by NGS sequencing from 18 samples#(minor allele frequency≥0.5% )
Chr	Position	Ref	Alt	Region	mutation	AA change	Population					RS						SG	RR	RR	RR	SR	SR	RR	RR	MAX	Min	Max MAF
							Individual					RS1						SG1	RR1	RR2	RR3	SR1	SR2	RR4	RR5
							age(d)					60						60	1	30	60	60	60	1	60
							Subs\tissue	CE	PE	VF	HE	KI	LU	GI	PR	TE	CR1	CR2	CR3	CR4	CR5	CR6	CR7	HOMO1	HOMO2
NC_001323	17	C	T	D-Loop	NC		TS	0.00575	NA	NA	0.00201	NA	NA	0.000349	NA	NA	0.000345	NA	NA	0.000307	NA	NA	NA	NA	NA	0.00575	NA	0.00575
NC_001323	33	G	A	D-Loop	NC		TS	NA	NA	0.00198	0.0018	NA	NA	0.000198	NA	0.00881	0.000191	0.00218	NA	0.000181	NA	0.00251	NA	NA	NA	0.00881	NA	0.00881
NC_001323	38	C	T	D-Loop	NC		TS	0.00208	NA	0.00517	0.00856	NA	0.00206	0.000729	0.00159	0.0133	0.000513	0.002	0.000533	0.000502	0.00102	0.00883	NA	0.00557	0.0102	0.0133	NA	0.0133
NC_001323	39	C	G	D-Loop	NC		TV	NA	NA	0.00336	0.00165	NA	NA	NA	NA	0.00125	NA	0.00581	NA	0.000166	NA	NA	NA	NA	NA	0.00581	NA	0.00581
NC_001323	39	C	T	D-Loop	NC		TS	0.00135	NA	0.00336	0.00495	NA	0.00101	NA	NA	0.00751	0.000676	0.00194	0.000527	0.000498	0.00199	0.00647	0.000231	0.00265	0.00656	0.00751	NA	0.00751
NC_001323	40	C	T	D-Loop	NC		TS	0.0038	NA	0.00601	0.00298	NA	NA	0.000887	0.00148	0.00219	0.000838	NA	NA	0.000819	0.00186	0.0019	NA	0.00241	NA	0.00601	NA	0.00601
NC_001323	42	C	T	D-Loop	NC		TS	NA	NA	0.00121	0.00492	0.00392	0.00084	0.00102	NA	0.00263	0.000489	0.00552	0.000168	0.000159	0.000814	0.00153	NA	NA	0.00508	0.00552	NA	0.00552
NC_001323	43	C	A	D-Loop	NC		TV	NA	NA	NA	NA	NA	0.000792	0.000168	0.00123	0.000789	0.00016	0.00125	0.000993	NA	0.000762	NA	0.000221	0.00585	0.00473	0.00585	NA	0.00585
NC_001323	43	C	T	D-Loop	NC		TS	0.00157	NA	NA	0.00556	NA	NA	0.000335	NA	0.00158	0.000321	NA	0.000331	0.000313	0.00152	0.00137	0.000662	NA	NA	0.00556	NA	0.00556
NC_001323	52	A	C	D-Loop	NC		TV	0.00378	0.00591	0.00496	0.0036	0.00526	0.0021	0.000297	0.0024	0.0056	0.000284	0.0029	0.000439	0.000409	0.00408	0.00218	0.000195	0.00608	0.00734	0.00734	0.000195	0.00734
NC_001323	60	T	G	D-Loop	NC		TV	0.00371	0.00379	0.00339	0.00651	0.00438	0.00365	NA	0.00315	0.00425	NA	0.00397	NA	NA	0.00525	0.00244	0.000163	0.00258	0.00413	0.00651	NA	0.00651
NC_001323	164	C	T	D-Loop	NC		TS	0.000677	0.00516	0.0014	0.00134	0.00331	0.000266	0.000732	0.000871	0.000551	0.0008	0.999	0.997	0.997	0.998	0.998	0.999	0.997	0.996	0.999	0.000266	0.0052
NC_001323	214	T	C	D-Loop	NC		TS	0.000583	0.00639	0.000194	0.000845	0.000265	0.000247	0.002	0.000303	0.000343	0.00159	0.000232	0.997	0.997	0.997	0.998	0.999	0.996	0.994	0.999	0.000194	0.0064
NC_001323	222	T	C	D-Loop	NC		TS	0.000844	0.00688	0.00117	0.000554	0.00357	0.000288	0.00151	0.000886	0.000424	0.00161	0.999	0.998	0.998	0.997	0.998	0.999	0.996	0.993	0.999	0.000288	0.007
NC_001323	240	T	C	D-Loop	NC		TS	0.00186	0.00769	0.000311	0.000727	0.00299	0.000136	0.00295	0.000755	0.000404	0.0032	0.000635	0.998	0.997	0.997	0.997	0.999	0.996	0.992	0.999	0.000136	0.008
NC_001323	253	T	C	D-Loop	NC		TS	0.00146	0.00677	0.000428	0.000643	0.00324	0.000218	0.00241	0.00111	0.000349	0.00206	0.000202	0.998	0.997	0.997	0.997	0.999	0.996	0.993	0.999	0.000202	0.007
NC_001323	258	C	T	D-Loop	NC		TS	0.000889	0.00668	0.000508	0.000573	0.0032	0.000432	0.00083	0.00128	0.000947	0.000805	0.000943	0.995	0.996	0.997	0.997	1	0.996	0.993	1	0.000432	0.007
NC_001323	307	C	T	D-Loop	NC		TS	0.00204	0.00635	0.00106	0.00119	0.00309	0.00044	0.00152	0.00138	0.000686	0.00112	0.000546	0.995	0.994	0.997	0.995	0.999	0.996	0.994	0.999	0.00044	0.0064
NC_001323	314	A	T	D-Loop	NC		TV	7.6e-05	9.62e-05	0.000469	0.000234	NA	7.97e-05	0.000149	8.59e-05	0.0002	0.000106	0.0131	4.1e-05	9.4e-05	8.96e-05	0.000187	5.66e-05	0.000265	0.00054	0.0131	NA	0.0131
NC_001323	319	T	C	D-Loop	NC		TS	0.00165	0.000377	0.00031	0.00052	0.000101	0.000118	0.00261	0.000595	0.000596	0.00231	0.0127	0.00214	0.00195	8.86e-05	0.000185	0.000113	0.000262	0.000446	0.0127	8.86e-05	0.0127
NC_001323	339	A	G	D-Loop	NC		TS	0.0016	0.0061	0.0014	0.0013	0.0009	0.0004	0.002	0.0004	0.0005	0.0017	0.0007	0.996	0.995	0.996	0.994	0.997	0.979	0.992	0.997	0.0004	0.021
NC_001323	443	C	T	D-Loop	NC		TS	0.000571	0.00714	0.000786	0.00187	0.000451	0.000244	0.00139	0.000326	0.000685	0.00127	0.000104	0.993	0.995	0.995	0.989	0.996	0.987	0.988	0.996	0.000104	0.013
NC_001323	629	T	C	D-Loop	NC		TS	0.00685	NA	0.000252	NA	0.000483	0.000177	0.00237	NA	NA	0.003	0.000325	0.0018	0.00207	0.000391	NA	0.000349	0.000539	0.000848	0.00685	NA	0.00685
NC_001323	660	T	C	D-Loop	NC		TS	0.00365	NA	0.000292	NA	0.00176	0.000254	0.00363	NA	NA	0.00511	0.00075	0.00676	0.00432	NA	0.00183	0.00152	0.000257	0.00245	0.00676	NA	0.00676
NC_001323	674	T	C	D-Loop	NC		TS	0.00359	NA	0.000868	0.000382	0.00487	0.00182	0.00188	0.000217	0.000457	0.0109	0.00258	0.00964	0.00581	0.00157	0.00127	0.0221	0.000204	0.00445	0.0221	NA	0.0221
NC_001323	676	A	G	D-Loop	NC		TS	0.00227	NA	0.00117	NA	0.00524	0.00128	0.00161	0.00182	0.000926	0.00269	0.000743	0.00373	0.00317	0.00294	0.00383	0.00438	0.00143	0.00187	0.00524	NA	0.00524
NC_001323	677	C	A	D-Loop	NC		TV	0.000365	0.00118	0.000589	NA	0.00298	0.00073	NA	0.00106	0.000232	0.00138	0.000374	0.000869	0.000351	0.00188	0.00548	0.000996	NA	0.00162	0.00548	NA	0.00548
NC_001323	678	A	G	D-Loop	NC		TS	0.00251	NA	0.000882	0.000382	0.00248	0.00604	0.00269	0.000101	0.00116	0.0047	0.00187	0.00586	0.00351	0.00214	0.000205	0.00166	0.000587	0.00272	0.00604	NA	0.00604
NC_001323	680	G	A	D-Loop	NC		TS	0.000337	NA	0.00148	NA	0.0014	0.00229	0.00163	0.00777	0.000233	0.000731	0.000376	0.000873	0.00282	0.000268	0.000914	0.000331	0.00146	0.0018	0.00777	NA	0.00777
NC_001323	681	T	C	D-Loop	NC		TS	0.00238	NA	0.00089	0.00152	0.00561	0.00457	0.00301	0.00481	0.00116	0.0651	0.00113	0.00262	0.00159	0.00187	0.000404	0.0103	0.00073	0.00403	0.0651	NA	0.0651
NC_001323	683	A	G	D-Loop	NC		TS	0.966	0.986	0.932	0.958	0.622	0.791	0.989	0.72	0.94	0.94	0.919	0.254	0.251	0.23	0.403	0.36	0.328	0.282	0.989	0.23	0.403
NC_001323	684	C	T	D-Loop	NC		TS	0.000725	0.0025	0.00209	0.00111	0.00559	0.000347	0.000561	0.00093	0.000929	0.000244	0.00188	NA	0.000706	0.000539	0.000997	0.00033	0.018	0.00109	0.018	NA	0.018
NC_001323	685	C	T	D-Loop	NC		TS	0.000327	NA	NA	0.000368	0.00163	0.000173	0.000855	0.000185	0.000465	0.00098	NA	0.000653	0.00107	0.000271	9.96e-05	0.000989	0.00291	0.00587	0.00587	NA	0.00587
NC_001323	687	T	C	D-Loop	NC		TS	0.00436	NA	0.000589	0.000368	0.00949	0.00375	0.00229	0.00312	0.00023	0.00448	0.0015	0.00322	0.00356	0.00161	0.00204	0.00427	0.000905	0.0017	0.00949	NA	0.00949
NC_001323	688	T	C	D-Loop	NC		TS	0.0042	NA	0.00411	0.000734	0.00676	0.00452	0.00933	0.00051	0.000683	0.00994	0.00672	0.0177	0.0252	0.00483	0.00368	0.0246	0.0242	0.00573	0.0252	NA	0.0252
NC_001323	690	A	G	D-Loop	NC		TS	0.00274	NA	NA	0.000675	0.00329	0.00174	0.0038	0.00375	0.00064	0.00457	NA	0.00623	0.00537	0.00195	0.000838	0.00287	0.000627	0.00217	0.00623	NA	0.00623
NC_001323	692	A	G	D-Loop	NC		TS	0.00177	NA	0.00239	0.0101	0.00271	0.000655	0.00232	0.00015	0.00046	0.00248	0.00055	0.0014	0.0035	0.00144	0.00137	0.00256	0.000437	0.00133	0.0101	NA	0.0101
NC_001323	694	T	C	D-Loop	NC		TS	0.00149	0.00115	0.000142	NA	0.000661	0.000101	0.00322	0.000701	0.000592	0.00645	NA	0.00123	0.00172	0.000217	0.000162	0.000756	0.000584	0.000652	0.00645	NA	0.00645
NC_001323	696	C	T	D-Loop	NC		TS	0.000803	0.00228	0.00261	0.0126	0.0086	0.00581	0.000594	0.00494	0.00223	0.00181	0.00145	0.000673	0.00172	0.00304	0.00594	0.00505	0.00625	0.00354	0.0126	0.000594	0.0126
NC_001323	697	G	A	D-Loop	NC		TS	0.0016	0.00228	0.00129	0.00098	0.00413	0.00512	0.00149	0.00569	NA	0.00214	0.00208	0.000893	0.00272	0.00213	0.00216	0.00327	0.000607	0.00413	0.00569	NA	0.00569
NC_001323	698	G	T	D-Loop	NC		TV	0.000624	0.00114	0.00194	0.00612	0.00168	0.00224	NA	0.00494	0.00097	0.000134	0.00143	0.000224	0.000143	0.000101	0.00477	0.000755	0.000363	0.000245	0.00612	NA	0.00612
NC_001323	706	T	C	D-Loop	NC		TS	0.00466	0.000136	0.000761	0.000132	0.0116	0.0047	0.00391	0.00869	0.000537	0.00425	0.000825	0.00401	0.00419	0.00244	0.00667	0.000785	0.00274	0.00327	0.0116	0.000132	0.0116
NC_001323	709	T	C	D-Loop	NC		TS	0.00253	0.000382	0.000407	0.000333	0.00505	0.0012	0.00118	0.00146	0.000292	0.00196	0.000377	0.00297	0.00281	0.00107	0.00162	0.000299	0.00159	0.000894	0.00505	0.000292	0.00505
NC_001323	711	T	C	D-Loop	NC		TS	0.00215	0.0113	0.00402	0.00627	0.00694	0.00409	0.00205	0.0117	0.00297	0.00616	0.00387	0.0034	0.00377	0.00145	0.00934	0.00472	0.00758	0.00145	0.0117	0.00145	0.0117
NC_001323	712	T	C	D-Loop	NC		TS	0.00486	0.00842	0.00288	0.00154	0.0101	0.0109	0.00323	0.00939	0.00217	0.0059	0.00335	0.00439	0.00307	0.00362	0.00995	0.00623	0.0045	0.00347	0.0109	0.00154	0.0109
NC_001323	712	T	G	D-Loop	NC		TV	0.000713	0.0103	0.00367	0.00449	0.0014	0.00171	NA	0.000513	0.00363	0.00339	0.00292	0.00022	0.00014	0.00168	0.00209	0.00661	0.00416	0.00237	0.0103	NA	0.0103
NC_001323	713	C	A	D-Loop	NC		TV	0.000404	0.000659	0.00121	0.000106	0.00384	0.000933	0.00175	0.000513	0.002	0.000113	0.000853	0.000434	0.000809	0.00062	0.00251	0.000474	0.00587	0.000168	0.00587	0.000106	0.00587
NC_001323	714	A	G	D-Loop	NC		TS	0.00521	0.000814	0.00142	0.00132	0.00122	0.00193	0.00203	0.000613	0.00153	0.00128	0.00116	0.00206	0.000937	0.00144	0.00147	0.00226	0.00079	0.00217	0.00521	0.000613	0.00521
NC_001323	715	A	G	D-Loop	NC		TS	0.00147	0.000476	0.000515	0.000215	0.000604	0.00053	0.00519	0.00118	0.000626	0.00182	0.000598	0.0344	0.0103	0.000493	0.00105	0.00172	0.000569	0.000567	0.0344	0.000215	0.0344
NC_001323	719	A	G	D-Loop	NC		TS	0.00171	0.000518	0.000658	0.000909	0.000977	0.00102	0.00376	0.000261	0.00161	0.00518	0.000486	0.00153	0.00219	0.00111	0.00044	0.00229	0.000432	0.000987	0.00518	0.000261	0.00518
NC_001323	720	A	G	D-Loop	NC		TS	0.00202	0.000946	0.00047	0.000285	0.000503	0.000763	0.00463	0.000312	0.000623	0.00672	0.000553	0.00208	0.00449	0.000961	0.000296	0.00253	0.0004	0.000672	0.00672	0.000285	0.00672
NC_001323	727	A	G	D-Loop	NC		TS	0.0018	0.000201	0.000425	0.000319	0.000675	0.000509	0.00261	0.000221	0.000702	0.00649	0.00029	0.00348	0.00324	0.000523	0.000522	0.00251	0.000412	0.00115	0.00649	0.000177	0.00649
NC_001323	729	T	C	D-Loop	NC		TS	0.00214	0.000197	0.000423	0.000513	0.000566	0.000434	0.0023	0.000272	0.00054	0.00312	0.000244	0.0159	0.00568	0.000622	0.00044	0.00119	0.000274	0.000462	0.0159	0.000197	0.0159
NC_001323	732	A	C	D-Loop	NC		TV	0.000254	0.000201	0.000325	0.000322	0.000134	0.00014	0.000287	0.000133	0.000215	0.00565	0.000253	0.00529	0.00243	0.000106	0.000116	0.00707	0.000195	0.000119	0.00707	0.000106	0.00707
NC_001323	732	A	G	D-Loop	NC		TS	0.00188	0.00107	0.000692	0.000553	0.00073	0.000625	0.00344	0.000483	0.000939	0.00897	0.00046	0.00386	0.00376	0.000988	0.000536	0.00708	0.000651	0.000873	0.00897	0.000275	0.00897
NC_001323	737	C	A	D-Loop	NC		TV	0.00596	0.00247	0.00211	0.00387	0.00293	0.00172	0.00445	0.00127	0.00348	0.00826	0.00134	0.00472	0.00688	0.00259	0.00164	0.00387	0.00194	0.00178	0.00826	0.00111	0.00826
NC_001323	737	C	T	D-Loop	NC		TS	0.146	0.33	0.304	0.213	0.232	0.201	0.0982	0.221	0.191	0.4	0.296	0.125	0.174	0.233	0.185	0.36	0.216	0.239	0.4	0.0982	0.4
NC_001323	738	G	A	D-Loop	NC		TS	0.00564	0.0108	0.0182	0.0124	0.0119	0.00802	0.0108	0.0102	0.00989	0.0216	0.0227	0.0135	0.0357	0.00743	0.00823	0.00891	0.01	0.00995	0.0357	0.00564	0.0357
NC_001323	739	T	C	D-Loop	NC		TS	0.00296	0.00214	0.00189	0.000673	0.00274	0.00177	0.00233	0.00218	0.00163	0.00636	0.00147	0.00335	0.00302	0.00171	0.00115	0.00325	0.00067	0.00116	0.00636	0.00067	0.00636
NC_001323	742	C	T	D-Loop	NC		TS	0.00171	0.00112	0.00134	0.000594	0.00207	0.00156	0.00183	0.00141	0.00109	0.00386	0.0011	0.0151	0.00313	0.00149	0.000871	0.00206	0.000732	0.0014	0.0151	0.000594	0.0151
NC_001323	763	T	C	D-Loop	NC		TS	0.00366	NA	0.00033	0.000313	0.00119	0.000719	0.00431	0.00234	0.00185	0.00261	0.000975	0.00698	0.00334	0.000454	0.00224	0.00125	0.000428	0.000385	0.00698	NA	0.00698
NC_001323	765	T	A	D-Loop	NC		TV	0.000366	NA	0.000585	0.00506	0.00241	0.000926	NA	0.00077	0.00118	0.00059	0.00116	0.000629	0.000353	0.000293	0.00214	0.000644	0.00109	0.000137	0.00506	NA	0.00506
NC_001323	765	T	C	D-Loop	NC		TS	0.0041	0.000644	0.00176	0.00131	0.00357	0.00185	0.00432	0.00207	0.00236	0.00617	0.00135	0.00294	0.00636	0.000585	0.00191	0.00365	0.00942	0.00309	0.00942	0.000585	0.00942
NC_001323	769	T	C	D-Loop	NC		TS	0.00503	0.00079	0.00156	0.00944	0.00261	0.00404	0.00141	0.00632	0.00134	0.00386	0.00107	0.00299	0.00426	0.0019	0.00462	0.000948	0.000414	0.00206	0.00944	0.000414	0.00944
NC_001323	772	A	G	D-Loop	NC		TS	0.00175	0.00258	0.00452	0.000704	0.00505	0.0101	0.00195	0.0039	0.00206	0.00371	0.000751	0.00254	0.0032	0.00259	0.00352	0.00424	0.00409	0.0053	0.0101	0.000704	0.0101
NC_001323	775	A	G	D-Loop	NC		TS	0.00342	0.000865	0.00212	0.00074	0.00531	0.0053	0.0088	0.00546	0.00111	0.00645	0.00132	0.0318	0.0117	0.00476	0.00593	0.00355	0.00106	0.00163	0.0318	0.00074	0.0318
NC_001323	778	C	T	D-Loop	NC		TS	0.00216	NA	0.00176	0.00614	0.00463	0.00363	0.00269	0.00354	0.00208	0.0021	0.00224	0.0016	0.00173	0.00351	0.003	0.00771	0.00245	0.00624	0.00771	NA	0.00771
NC_001323	779	G	A	D-Loop	NC		TS	0.00334	NA	0.00271	0.00213	0.00319	0.00181	0.00241	0.00475	0.00242	0.00166	0.00257	0.00124	0.00316	0.00112	0.00553	0.00224	0.00747	0.00263	0.00747	NA	0.00747
NC_001323	779	G	T	D-Loop	NC		TV	0.000311	NA	0.000903	NA	0.000531	NA	0.000535	0.000176	0.00212	0.000832	0.012	NA	0.000361	0.000447	0.000377	0.000321	0.000808	NA	0.012	NA	0.012
NC_001323	782	T	A	D-Loop	NC		TV	0.000147	NA	0.00141	0.00091	0.0006	0.00226	NA	0.000878	0.000347	0.000344	0.0495	0.000443	0.000191	NA	0.00202	0.000154	0.000209	0.000471	0.0495	NA	0.0495
NC_001323	782	T	C	D-Loop	NC		TS	0.00314	NA	0.00141	0.000455	0.00368	0.00203	0.00506	0.000439	0.0052	0.00378	0.000906	0.00543	0.00286	0.0014	0.0019	0.00154	0.000209	0.0033	0.00543	NA	0.00543
NC_001323	783	T	C	D-Loop	NC		TS	0.00192	0.000917	0.000714	NA	0.00135	0.00274	0.00239	0.000265	0.00887	0.00406	0.000306	0.00254	0.00212	0.000957	0.000382	0.00201	0.000436	0.00255	0.00887	NA	0.00887
NC_001323	784	G	A	D-Loop	NC		TS	0.000981	0.00184	0.0012	0.00141	0.00517	0.000229	0.00185	0.00459	0.00106	0.000898	0.00123	0.00208	0.000666	0.000241	0.00574	0.000768	0.000219	0.00113	0.00574	0.000219	0.00574
NC_001323	784	G	T	D-Loop	NC		TV	0.000307	NA	0.00359	0.00706	0.00232	0.000918	0.000265	0.000353	0.00177	0.000642	0.000307	0.000877	0.000285	0.000241	0.00115	0.00123	0.00241	0.000161	0.00706	NA	0.00706
NC_001323	785	C	A	D-Loop	NC		TV	0.00031	NA	0.0029	NA	0.00485	0.00274	0.000524	0.00194	0.00142	0.000378	0.000619	0.000432	9.35e-05	0.00097	0.00203	0.000755	0.0116	0.00243	0.0116	NA	0.0116
NC_001323	786	G	A	D-Loop	NC		TS	0.0013	0.0019	0.0041	0.0043	0.0027	0.0021	0.0005	0.0054	0.0021	0.0026	0.004	0.0041	0.0006	0.0034	0.0014	0.0036	0.0009	0.0016	0.0052	0.0005	0.0054
NC_001323	796	A	G	D-Loop	NC		TS	0.00464	NA	0.00142	NA	0.00302	NA	0.00415	0.00305	0.00158	0.00648	NA	0.0041	0.00375	0.000752	0.00351	0.00436	NA	0.000569	0.00648	NA	0.00648
NC_001323	796	A	T	D-Loop	NC		TV	0.000376	NA	NA	NA	0.00116	0.000956	0.000488	0.00114	NA	0.00138	NA	0.000746	0.000348	NA	0.000351	0.00807	NA	0.000569	0.00807	NA	0.00807
NC_001323	797	A	G	D-Loop	NC		TS	0.00321	0.0021	0.000475	NA	0.00415	0.000944	0.00484	0.00417	NA	0.00434	0.000591	0.0062	0.00425	0.000747	0.00208	0.00225	0.000741	0.000568	0.0062	NA	0.0062
NC_001323	800	A	G	D-Loop	NC		TS	0.00183	NA	0.000473	NA	0.0025	0.000919	0.00284	0.000373	0.000521	0.0034	NA	0.0107	0.00767	0.00037	0.000336	0.00112	NA	0.00166	0.0107	NA	0.0107
NC_001323	801	T	C	D-Loop	NC		TS	0.00333	0.00104	NA	0.00273	0.0021	0.000919	0.00375	NA	0.00104	0.00393	0.000592	0.00349	0.00587	0.00186	0.000682	0.00195	0.00145	0.00336	0.00587	NA	0.00587
NC_001323	804	T	C	D-Loop	NC		TS	0.00347	NA	0.000473	0.00187	0.00417	0.00226	0.00302	0.000377	0.00155	0.00444	0.000588	0.00147	0.00753	0.0011	0.00168	0.00727	0.000712	0.00448	0.00753	NA	0.00753
NC_001323	806	A	G	D-Loop	NC		TS	0.00316	NA	0.000944	NA	0.00394	0.00354	0.00301	0.00228	0.000517	0.0144	NA	0.00328	0.00752	0.00507	0.00229	0.00242	0.00421	0.00223	0.0144	NA	0.0144
NC_001323	807	C	A	D-Loop	NC		TV	6.19e-05	0.00104	NA	NA	0.00161	NA	0.000688	0.0102	0.000514	0.000145	NA	NA	0.000174	0.000358	0.000322	0.000161	NA	NA	0.0102	NA	0.0102
NC_001323	808	A	G	D-Loop	NC		TS	0.00308	NA	0.00141	NA	0.00367	0.00043	0.00684	0.00601	0.00307	0.0106	0.000583	0.00446	0.00979	0.00499	0.00509	0.00625	NA	0.00276	0.0106	NA	0.0106
NC_001323	812	A	G	D-Loop	NC		TS	0.0028	NA	0.000468	0.000968	0.00276	NA	0.00309	0.000369	NA	0.00359	0.000585	0.00661	0.00404	0.00142	0.00183	0.00336	0.00134	0.00167	0.00661	NA	0.00661
NC_001323	813	T	C	D-Loop	NC		TS	0.0026	0.00102	0.000936	NA	0.00299	0.000411	0.00201	NA	0.00206	0.00377	0.00117	0.00304	0.00351	0.000706	0.000913	0.0032	NA	0.00554	0.00554	NA	0.00554
NC_001323	815	C	T	D-Loop	NC		TS	0.000609	0.00204	0.000939	0.000978	0.00138	0.000404	0.000893	0.00733	0.00051	0.00135	0.00118	0.000651	0.000598	NA	0.00149	0.000319	0.000658	0.000549	0.00733	NA	0.00733
NC_001323	824	T	C	D-Loop	NC		TS	0.00206	NA	NA	NA	0.00154	NA	0.00159	NA	0.000539	0.00306	NA	0.00512	0.00396	0.000388	NA	0.0013	0.000754	0.00549	0.00549	NA	0.00549
NC_001323	825	C	T	D-Loop	NC		TS	0.00106	0.000994	NA	NA	0.00512	NA	0.000227	NA	0.000539	0.00151	0.000646	0.00186	0.00138	0.000387	0.0021	0.00228	NA	0.000784	0.00512	NA	0.00512
NC_001323	827	C	T	D-Loop	NC		TS	0.0019	NA	NA	NA	0.00411	0.00231	0.0134	0.000592	NA	0.0293	0.00129	0.000761	0.0385	0.0157	0.00278	0.0119	NA	0.0179	0.0385	NA	0.0385
NC_001323	828	A	G	D-Loop	NC		TS	0.00143	NA	NA	NA	0.00058	0.000935	0.00112	NA	0.00105	0.00292	0.000651	0.00579	0.00249	0.000382	0.000364	0.0013	NA	0.00161	0.00579	NA	0.00579
NC_001323	831	T	C	D-Loop	NC		TS	0.000564	NA	0.00541	NA	NA	NA	0.000438	NA	0.000523	0.000576	NA	0.000906	0.000298	0.000377	NA	0.00032	0.000727	0.000797	0.00541	NA	0.00541
NC_001323	834	T	C	D-Loop	NC		TS	0.00155	NA	0.000488	NA	NA	NA	0.00258	NA	0.000514	0.000931	NA	0.00302	0.000988	0.000374	0.0014	0.0179	NA	0.00242	0.0179	NA	0.0179
NC_001323	841	T	C	D-Loop	NC		TS	0.00327	0.0013	NA	NA	0.000852	NA	0.00266	0.0104	NA	0.00331	NA	0.00386	0.00544	0.000439	0.00199	0.0012	NA	NA	0.0104	NA	0.0104
NC_001323	843	T	C	D-Loop	NC		TS	0.00236	NA	0.000661	NA	0.00434	NA	0.00285	0.00969	NA	0.00327	NA	0.00387	0.00355	NA	NA	0.00119	NA	0.00189	0.00969	NA	0.00969
NC_001323	850	C	T	D-Loop	NC		TS	0.00123	NA	NA	NA	0.0072	NA	0.000435	NA	NA	0.000436	NA	0.000518	0.000326	0.000877	NA	0.00128	NA	0.000979	0.0072	NA	0.0072
NC_001323	859	A	G	D-Loop	NC		TS	0.00267	NA	NA	NA	NA	NA	0.00157	NA	0.0016	0.00644	NA	0.00158	0.00233	0.000395	NA	0.000786	NA	0.000929	0.00644	NA	0.00644
NC_001323	860	A	G	D-Loop	NC		TS	0.00251	NA	0.000576	0.00134	0.00264	NA	0.00406	NA	0.000522	0.0217	0.0017	0.00403	0.00362	0.000783	0.000397	0.000776	0.000726	NA	0.0217	NA	0.0217
NC_001323	861	T	G	D-Loop	NC		TV	8.13e-05	0.00119	0.00057	NA	NA	NA	0.000191	0.00525	NA	0.000224	NA	NA	NA	NA	0.000394	NA	NA	NA	0.00525	NA	0.00525
NC_001323	873	G	A	D-Loop	NC		TS	0.000306	NA	0.000531	NA	NA	NA	0.000553	NA	NA	0.000571	NA	0.000412	0.000307	0.000362	0.000368	NA	0.0306	NA	0.0306	NA	0.0306
NC_001323	876	A	G	D-Loop	NC		TS	0.00185	NA	0.000519	NA	NA	NA	0.00233	NA	NA	0.00261	NA	0.00322	0.00165	NA	0.000721	0.00873	0.00067	NA	0.00873	NA	0.00873
NC_001323	877	A	G	D-Loop	NC		TS	0.00493	NA	0.00103	NA	0.00868	0.000368	0.00195	0.00147	NA	0.154	NA	0.002	0.00312	0.00177	0.00179	0.00415	0.00399	0.0137	0.154	NA	0.154
NC_001323	880	C	T	D-Loop	NC		TS	0.000419	NA	0.000512	NA	NA	NA	0.000174	NA	NA	0.0208	0.00147	0.000198	0.000292	0.00035	0.000351	0.00203	NA	0.000986	0.0208	NA	0.0208
NC_001323	885	C	T	D-Loop	NC		TS	0.000313	NA	0.0005	0.00106	0.00111	0.000368	0.00051	NA	0.000781	0.0176	NA	0.000191	0.000702	0.000339	0.000343	0.000974	NA	0.000994	0.0176	NA	0.0176
NC_001323	888	A	G	D-Loop	NC		TS	0.00215	NA	0.00098	NA	0.00109	0.000365	0.00232	NA	NA	0.00336	NA	0.00249	0.00505	0.000333	NA	0.000629	0.0013	0.00102	0.00505	NA	0.00505
NC_001323	891	T	C	D-Loop	NC		TS	0.00155	NA	0.000965	0.00101	NA	NA	0.000325	NA	NA	0.00362	0.000687	0.0017	0.00174	0.000331	0.000335	0.00184	NA	0.00508	0.00508	NA	0.00508
NC_001323	892	A	G	D-Loop	NC		TS	0.00104	NA	0.000964	NA	0.0022	0.00109	0.000648	NA	0.000362	0.0268	NA	0.000378	0.00146	0.00132	NA	0.00242	0.00129	0.00102	0.0268	NA	0.0268
NC_001323	898	A	C	D-Loop	NC		TV	0.00592	0.000978	NA	NA	NA	NA	NA	NA	NA	0.000208	NA	0.000374	0.000384	NA	NA	NA	0.000641	NA	0.00592	NA	0.00592
NC_001323	902	A	C	D-Loop	NC		TV	0.0071	0.000957	NA	NA	NA	NA	0.000479	NA	NA	0.000513	NA	0.000184	0.000628	NA	NA	NA	NA	NA	0.0071	NA	0.0071
NC_001323	907	C	T	D-Loop	NC		TS	0.000437	NA	NA	NA	NA	NA	0.00216	0.000664	NA	0.0315	NA	0.00109	0.00402	0.000656	NA	0.0038	0.000657	0.00222	0.0315	NA	0.0315
NC_001323	910	T	C	D-Loop	NC		TS	0.00159	NA	NA	NA	NA	0.000367	0.00304	NA	0.000317	0.00506	NA	0.00395	0.0037	0.000326	NA	0.00134	NA	NA	0.00506	NA	0.00506
NC_001323	911	T	C	D-Loop	NC		TS	0.00256	NA	NA	NA	0.00116	0.000368	0.00302	0.000663	0.000315	0.00667	NA	0.0025	0.00166	0.000328	0.000649	0.00107	NA	NA	0.00667	NA	0.00667
NC_001323	913	C	T	D-Loop	NC		TS	0.00369	NA	0.000442	NA	0.0169	0.00295	0.0287	0.00333	0.000307	0.277	0.00125	0.000901	0.0581	0.0196	0.00486	0.119	0.0138	0.0235	0.277	NA	0.277
NC_001323	914	T	C	D-Loop	NC		TS	0.00229	0.000961	0.000442	NA	NA	NA	0.0042	NA	0.00122	0.0468	0.00125	0.0027	0.00688	0.000977	0.000976	0.00403	0.000658	0.00355	0.0468	NA	0.0468
NC_001323	923	T	C	D-Loop	NC		TS	0.00167	NA	NA	0.00184	NA	NA	0.00297	NA	NA	0.00566	NA	0.00249	0.00322	0.000644	0.000321	0.00252	0.000663	0.00128	0.00566	NA	0.00566
NC_001323	924	T	C	D-Loop	NC		TS	0.00116	0.000978	0.000875	NA	NA	NA	0.00239	0.0013	NA	0.00553	0.000607	0.00265	0.00341	0.000967	0.00032	0.00126	0.000664	0.00129	0.00553	NA	0.00553
NC_001323	926	A	G	D-Loop	NC		TS	0.00228	NA	0.000872	NA	NA	NA	0.00167	NA	NA	0.00508	NA	0.00193	0.00347	0.000643	0.000321	0.00199	NA	0.0013	0.00508	NA	0.00508
NC_001323	928	A	G	D-Loop	NC		TS	0.000853	0.000978	0.000864	NA	0.00509	NA	0.00137	NA	0.000552	0.00279	0.000595	0.000693	0.000536	NA	0.000321	0.000493	0.00133	0.00132	0.00509	NA	0.00509
NC_001323	942	C	T	D-Loop	NC		TS	0.00052	NA	NA	NA	0.0013	NA	0.000882	NA	0.0005	0.00519	0.000565	0.000323	0.000809	NA	NA	0.00179	0.00068	0.00424	0.00519	NA	0.00519
NC_001323	951	T	C	D-Loop	NC		TS	0.0024	NA	NA	NA	NA	0.000798	0.00208	NA	0.000238	0.0157	NA	0.00231	0.00188	0.000624	0.000312	NA	NA	NA	0.0157	NA	0.0157
NC_001323	955	T	C	D-Loop	NC		TS	0.00225	0.00104	NA	NA	NA	NA	0.00438	0.000581	0.000465	0.0057	0.0011	0.00339	0.00317	0.000317	0.000315	0.00064	NA	NA	0.0057	NA	0.0057
NC_001323	961	T	C	D-Loop	NC		TS	0.000674	NA	NA	NA	NA	NA	0.00236	NA	0.00022	0.00707	0.00108	0.00164	0.0016	0.00032	0.000316	0.00102	NA	NA	0.00707	NA	0.00707
NC_001323	963	A	G	D-Loop	NC		TS	0.00143	0.00105	0.000796	NA	NA	NA	0.00144	0.000566	0.000433	0.00156	NA	0.00577	0.00307	0.000973	0.000954	NA	NA	NA	0.00577	NA	0.00577
NC_001323	970	A	G	D-Loop	NC		TS	0.000245	0.00225	NA	NA	NA	0.000451	0.000641	NA	NA	0.013	NA	0.00175	0.00063	NA	0.000314	0.000383	0.000757	0.00214	0.013	NA	0.013
NC_001323	980	T	C	D-Loop	NC		TS	0.00223	0.00113	NA	NA	NA	NA	0.00158	NA	NA	0.0278	NA	0.00167	0.00196	NA	NA	0.00169	NA	NA	0.0278	NA	0.0278
NC_001323	982	A	C	D-Loop	NC		TV	0.000247	NA	NA	NA	NA	NA	0.000102	NA	NA	0.0105	NA	NA	0.00103	NA	0.000304	0.00164	NA	0.00249	0.0105	NA	0.0105
NC_001323	1029	G	A	D-Loop	NC		TS	0.00197	NA	0.00247	0.00062	NA	0.00057	0.00148	0.000241	0.000837	0.0517	0.00134	0.00102	0.00375	0.000951	0.00154	0.00403	0.00132	0.00265	0.0517	NA	0.0517
NC_001323	1209	C	T	D-Loop	NC		TS	0.000561	0.00878	0.000438	0.00167	NA	0.000178	0.00125	9.86e-05	0.000396	0.00159	5.66e-05	0.997	0.997	0.999	0.999	0.999	0.997	0.992	0.999	NA	0.0088
NC_001323	1210	G	A	D-Loop	NC		TS	0.000609	0.00029	0.00135	0.000572	NA	0.000295	0.000759	0.000295	0.0007	0.000397	0.999	0.000459	0.000588	0.000244	0.000512	0.000483	0.000387	0.00204	0.999	NA	0.008
NC_001323	2066	T	C	12S ribosomal RNA	NC		TS	0.00107	0.00691	0.000953	0.0011	0.00282	0.000292	0.00303	0.000505	0.000419	0.00224	0.999	0.999	0.999	0.998	0.999	0.999	0.997	0.994	0.999	0.000292	0.0069
NC_001323	2649	G	A	16S ribosomal RNA	NC		TS	0.000285	9.71e-05	0.000228	0.000456	0.000311	8.32e-05	0.000743	0.000154	0.000249	0.000562	0.000111	0.000461	0.0055	0.000193	0.000454	0.000112	0.000134	0.000281	0.0055	8.32e-05	0.0055
NC_001323	2938	C	T	16S ribosomal RNA	NC		TS	0.999	0.989	0.998	0.999	0.997	0.999	0.999	0.999	0.999	0.999	0.000607	0.0014	0.00143	0.00126	0.000488	0.000698	0.00194	0.00343	0.999	0.000488	0.011
NC_001323	3934	T	C	16S ribosomal RNA	NC		TS	0.000428	0.00236	0.000245	0.00088	0.000191	0.000196	0.000702	7.37e-05	0.000445	0.000629	0.000139	0.988	0.988	0.995	0.997	0.997	0.992	0.986	0.997	7.37e-05	0.014
NC_001323	3940	A	C	16S ribosomal RNA	NC		TV	7.8e-05	0.000189	3.06e-05	NA	NA	NA	NA	7.38e-05	3.41e-05	NA	0.000105	0.00708	0.00356	0.000744	0.000235	0.00328	0.000449	0.00105	0.00708	NA	0.00708
NC_001323	4580	G	A	ND1	S		TS	0.000418	0.00786	0.000156	0.00144	9.54e-05	0.000228	0.00144	0.000147	0.000312	0.000727	0.000103	0.997	0.997	0.997	0.999	0.999	0.998	0.994	0.999	9.54e-05	0.0079
NC_001323	6758	T	C	COX1	S		TS	0.00113	0.00863	0.000178	0.000966	8.71e-05	0.000343	0.00258	0.000204	0.000484	0.00181	3.3e-05	0.998	0.998	0.998	0.999	0.999	0.998	0.994	0.999	3.3e-05	0.0086
NC_001323	6800	T	C	COX1	S		TS	0.000951	0.00848	0.000512	0.00117	0.000272	0.000347	0.00279	0.000274	0.000585	0.00185	0.000337	0.999	0.999	0.998	0.998	0.999	0.997	0.994	0.999	0.000269	0.0085
NC_001323	6899	A	G	COX1	S		TS	0.00112	0.0107	0.000405	0.00169	0.00019	0.000316	0.00173	0.000365	0.000533	0.00165	0.000278	0.998	0.998	0.998	0.998	0.999	0.997	0.994	0.999	0.00019	0.0107
NC_001323	7048	G	A	COX1	NS	GD	TS	0.000346	0.00128	0.00653	0.00128	0.000185	0.000269	0.000524	0.000153	0.000831	0.000566	0.00473	0.000609	0.000214	0.000179	0.000943	0.000294	0.000988	0.000957	0.00653	0.000153	0.00653
NC_001323	8070	T	C	COX1	NS	FL	TS	0.00191	0.00763	0.000193	0.0013	0.000206	0.000124	0.00255	7.5e-05	0.000378	0.00252	0.000254	0.999	0.999	0.998	0.999	1	0.998	0.994	1	7.5e-05	0.0076
NC_001323	8330	T	C	intergenic	NC		TS	0.000911	0.00756	0.000561	0.00111	NA	0.000311	0.00139	NA	0.000559	0.00102	0.000246	0.999	0.999	0.998	0.999	1	0.997	0.994	1	NA	0.0076
NC_001323	8464	T	C	COX2	NS	MT	TS	0.000436	0.00857	0.000167	0.00122	0.000214	0.000298	0.0012	7.59e-05	0.000339	0.00128	0.000189	0.999	0.999	0.998	0.999	1	0.998	0.994	1	7.59e-05	0.0086
NC_001323	8609	T	C	COX2	S		TS	0.00108	0.00721	0.000227	0.00104	0.000301	0.0004	0.00175	0.000161	0.000385	0.00277	0.000145	0.999	0.999	0.998	0.999	1	0.998	0.995	1	9.28e-05	0.0072
NC_001323	8682	G	A	COX2	NS	DN	TS	0.316	0.305	0.311	0.318	0.33	0.308	0.319	0.313	0.319	0.275	0.000408	0.000341	0.000511	0.000476	0.000321	0.000114	0.000601	0.00149	0.33	0.000114	0.33
NC_001323	8712	C	A	COX2	NS	PT	TV	7.59e-05	0.000381	0.000342	4.05e-05	0.000281	3.78e-05	0.000284	NA	0.000102	0.000185	0.000135	0.00495	0.00475	0.000173	4.61e-05	0.00647	0.000119	NA	0.00647	NA	0.00647
NC_001323	9360	A	G	ATP6	NS	NRLS-GCPP	TS	0.000624	0.000373	0.000215	0.000447	0.000191	3.89e-05	0.00661	7.57e-05	0.000242	0.00302	0.000107	0.00489	0.00312	8.94e-05	0.000333	NA	0.000249	0.000279	0.00661	NA	0.00661
NC_001323	9361	A	G	ATP6	NS	NRLS-GCPP	TS	0.000742	0.000187	0.000248	0.000271	9.54e-05	3.89e-05	0.0072	NA	0.00014	0.0042	0.000253	0.0033	0.00385	4.47e-05	9.59e-05	0.000453	0.000126	9.36e-05	0.0072	NA	0.0072
NC_001323	9363	C	T	ATP6	NS	NRLS-GCPP	TS	0.000311	0.000186	0.000153	0.000401	0.000191	3.88e-05	0.00607	0.000227	0.000483	0.00268	0.000214	0.0036	0.00371	0.000402	0.000189	0.000458	0.000558	0.000278	0.00607	3.88e-05	0.00607
NC_001323	9367	T	C	ATP6	NS	NRLS-GCPP	TS	0.00105	0.00037	0.000152	0.000443	NA	7.72e-05	0.00818	7.57e-05	0.000378	0.00685	0.000319	0.00498	0.00769	0.000178	0.000236	0.00136	6.18e-05	0.000276	0.00818	NA	0.00818
NC_001323	9369	T	C	ATP6	S		TS	0.0014	0.000186	0.000214	8.92e-05	0.000285	NA	0.00848	0.000228	0.000551	0.00713	0.000497	0.00839	0.00853	NA	0.000378	NA	0.000495	0.000833	0.00853	NA	0.00853
NC_001323	9533	A	G	ATP6	S		TS	0.000777	0.00784	0.000378	0.00111	0.000186	0.000329	0.00166	0.000147	0.000422	0.00146	0.000133	0.998	0.998	0.998	0.999	0.999	0.997	0.995	0.999	0.000133	0.0078
NC_001323	9593	G	A	ATP6	S		TS	0.000331	0.00746	0.000844	0.00147	0.00264	0.000359	0.000856	0.000736	0.000978	0.000706	0.000629	0.998	0.998	0.999	0.999	1	0.998	0.996	1	0.000331	0.0075
NC_001323	9797	G	A	ATP6	S		TS	0.00045	0.00847	0.00101	0.00131	0.00216	0.000728	0.000893	0.00123	0.000774	0.00101	0.999	0.998	0.998	0.999	0.999	1	0.997	0.997	1	0.00045	0.0085
NC_001323	10072	A	G	COX3	S		TS	0.00117	0.00878	0.000326	0.00123	0.000271	0.000335	0.00192	0.000148	0.00043	0.00154	0.000196	0.999	0.999	0.999	0.999	1	0.997	0.996	1	0.000148	0.0086
NC_001323	10438	T	C	COX3	S		TS	0.00182	0.00747	0.00066	0.000847	0.00241	0.00015	0.00234	0.000821	0.000333	0.00216	0.999	0.999	0.999	0.999	0.999	1	0.997	0.996	1	0.00015	0.0075
NC_001323	10968	T	C	ND3	S		TS	0.00148	0.00701	0.000286	0.00151	NA	0.000441	0.00271	NA	0.000684	0.00183	0.000178	0.998	0.999	0.998	0.999	0.999	0.998	0.995	0.999	NA	0.007
NC_001323	10997	T	C	ND3	S		TS	0.00116	0.00745	0.000317	0.00174	0.00159	0.000401	0.00241	0.000909	0.000962	0.00288	0.000214	0.998	0.998	0.998	0.999	0.999	0.997	0.995	0.999	0.000214	0.0075
NC_001323	11378	C	T	ND4L	S		TS	0.000509	0.00696	0.00018	0.00103	0.000263	0.00048	0.00118	0.000282	0.000325	0.000719	0.000232	0.998	0.998	0.998	0.999	0.999	0.998	0.996	0.999	0.00018	0.007
NC_001323	11963	C	T	ND4	S		TS	0.000368	0.00678	0.000273	0.000637	0.000185	0.000311	0.00154	6.94e-05	0.000383	0.00127	0.0001	0.997	0.997	0.998	0.999	0.999	0.997	0.995	0.999	6.94e-05	0.0068
NC_001323	12094	T	C	ND4	S		TS	0.000358	0.00603	0.00124	0.0015	0.00214	0.000263	0.00125	0.000751	0.000568	0.000534	0.999	0.999	0.999	0.999	0.999	0.999	0.997	0.996	0.999	0.000263	0.006
NC_001323	12454	T	C	ND4	S		TS	0.00155	0.00878	0.000324	0.00116	9.1e-05	7.39e-05	0.0031	0.000206	0.000258	0.00273	0.000257	0.999	0.998	0.998	0.999	0.999	0.996	0.994	0.999	7.39e-05	0.0088
NC_001323	12679	T	C	ND4	S		TS	0.00126	0.00579	0.000659	0.00111	0.00231	0.000251	0.00269	0.000684	0.000804	0.00217	0.999	0.998	0.998	0.998	0.999	0.999	0.997	0.996	0.999	0.000251	0.0058
NC_001323	12951	G	A	tRNA-Ser	NC		TS	0.999	0.992	0.999	0.998	0.996	0.999	0.997	1	0.999	0.998	0.00114	0.000725	0.0013	0.000952	0.00116	0.000354	0.00265	0.00494	1	0.000354	0.008
NC_001323	13698	A	C	ND5	NS	TP	TV	0.0048	0.0052	0.0036	0.0047	0.0042	0.0047	0.0006	0.0052	0.0039	0.0025	0.0044	0.0034	0.0031	0.005	0.0035	0.0015	0.004	0.0033	0.0052	0.0006	0.0052
NC_001323	14210	A	G	ND5	S		TS	0.000932	0.00785	0.000183	0.000993	0.000188	0.000318	0.00183	0.000142	0.00046	0.00105	3.38e-05	0.999	0.998	0.998	0.999	0.999	0.998	0.995	0.999	3.38e-05	0.0079
NC_001323	14409	A	C	ND5	NS	TP	TV	0.00212	0.0051	0.0014	0.00231	0.00111	0.00125	NA	0.00152	0.00188	NA	0.00248	NA	NA	0.00147	0.00182	NA	0.00264	0.00209	0.0051	NA	0.0051
NC_001323	14935	A	G	CYTB	NS	IV	TS	0.999	0.994	0.999	0.998	0.997	1	0.999	0.999	0.999	0.998	0.000366	0.00249	0.00278	0.00108	0.000318	0.000484	0.00215	0.00459	1	0.000318	0.006
NC_001323	15135	G	A	CYTB	S		TS	0.000485	9.68e-05	0.000434	0.000276	9.1e-05	7.36e-05	0.000198	8.08e-05	0.000258	0.000508	0.000177	0.038	0.000132	9.06e-05	0.000289	NA	0.00035	0.000425	0.038	NA	0.038
NC_001323	15435	T	C	CYTB	S		TS	1	0.99	1	0.999	1	0.999	0.999	1	0.999	0.999	1	0.00328	0.00324	0.00157	0.000231	0.000258	0.00177	0.00569	1	0.000231	0.0057
NC_001323	16121	G	A	tRNA-Pro	NC		TS	0.998	0.992	0.999	0.998	1	1	0.997	1	1	0.997	1	0.00158	0.00162	0.00136	0.000624	0.000486	0.00224	0.00431	1	0.000486	0.008
NC_001323	16253	C	T	ND6	S		TS	0.999	0.993	0.999	0.998	0.997	1	0.997	0.999	0.999	0.997	0.000619	0.00114	0.000506	0.00189	0.000427	0.000369	0.00188	0.00349	1	0.000369	0.007
NC_001323	16340	A	C	ND6	S		TV	0.00137	0.00538	0.000565	0.00111	0.000201	0.000632	0.000326	0.00244	0.000364	0.00214	0.000813	0.0011	NA	0.000481	0.000525	NA	0.000538	0.00119	0.00538	NA	0.00538
NC_001323	16361	C	T	ND6	S		TS	0.999	0.992	0.999	0.998	0.997	0.999	0.996	0.999	0.999	0.996	0.000336	0.00132	0.000461	0.00145	0.000291	0.000537	0.00235	0.00355	0.999	0.000291	0.008
NC_001323	16398	A	G	ND6	NS	VA	TS	0.00121	NA	0.000148	8.37e-05	NA	NA	0.006	0.000223	0.000206	0.00427	0.000469	0.00325	0.00217	6.89e-05	0.000149	NA	0.000116	NA	0.006	NA	0.006
NC_001323	16438	A	C	ND6	NS	YD	TV	0.00666	0.0118	0.00689	0.0114	0.00836	0.00491	NA	0.00763	0.0068	0.000514	0.00781	0.0009	0.000395	0.00568	0.00519	0.00112	0.00709	0.00909	0.0118	NA	0.0118
NC_001323	16446	A	C	ND6	NS	VG	TV	0.0041	0.00589	0.0021	0.00294	0.00496	0.00336	0.000851	0.00458	0.00224	0.000256	0.00159	0.000299	0.000756	0.00335	0.00235	0.00116	0.00176	0.00245	0.00589	0.000256	0.00589
NC_001323	16586	A	G	ND6	S		TS	0.000961	0.00678	0.000378	0.000761	0.00215	0.000413	0.00242	0.0011	0.0004	0.00221	0.000322	0.998	0.998	0.997	0.998	1	0.996	0.994	1	0.000322	0.0068
Note: #Here only the sites whose minor allele frequency≥0.5% were presented. data were presented as the ration of alternative allele. The heteroplasmic sites specific to RR4 and RR5 were highly lighted.NA, the alternative allele was undetectable .
Alt,alternative allele. Ref, the reference allele; Max,maximum alternative allele frequency; Min, minimum alternative allele frequency;MAX MAF, the maximum of minor allele frequency
For mutation type, NC,no coding region; S, Synonymous mutation; NS,Non synonymous mutation.Subs, substitution; TS, transition; TV, transversion.
AA change: amino acid change, first letter is the amino acid associated with the reference allele, second letter is the amino acid associated with the alternative allele
For population, SR, silky♂×Rhode Island Red♀; RS, Rhode Island Red♂×silky ♀; SG, silky♂×Gushi Chicken♀; RR, Rhode Island Red (♂) × Rhode Island Red ♀.
For tissues,CE, cerebrum; PE, pectoral; VF, visceral fat; HE, heart; KI, kidney; LU, lung; GI, gizzard; PR, proventriculus; TE, testis; CR, crureus;CR1-CR7, crureus from different individuals; Homo1 and Homo2, mixed tissue samples from same individuals.
