# Supplementary material for: Heteroplasmy in the complete chicken mitochondrial genome
Source: PLoS One. 2019 Nov 8;14(11):e0224677. doi: 10.1371/journal.pone.0224677 (PMC6839896; doi:10.1371/journal.pone.0224677)
Supplement: S2 Table — (XLSX) [file pone.0224677.s007.xlsx]

## Sheet: Sheet1
					Supplementary Table 2 The information of polymorphic sites among 18 samples detected by NGS sequencing#
Chr	Pos	Ref	Alt	Region	mutation type	AA change	Population						RS					SG	RR	RR	RR	SR	SR	RR	RR
							Individual						RS1					SG1	RR1	RR2	RR3	SR1	SR2	RR4	RR5
							Age(d)						60					60	1	30	60	60	60	1	60
							Subs/tissue	CE	PE	VF	HE	KI	LU	GI	PR	TE	CR1	CR2	CR3	CR4	CR5	CR6	CR7	HOMO1	HOMO2	MAX	Min	MAX MAF
NC_001323	164	C	T	D-Loop	NC		TS	0.000677	0.00516	0.0014	0.00134	0.00331	0.000266	0.000732	0.000871	0.000551	0.0008	0.999	0.997	0.997	0.998	0.998	0.999	0.997	0.996	0.999	0.000266	0.0052
NC_001323	209	G	A	D-Loop	NC		TS	0.000396	0.000525	0.000944	0.000214	0.000136	0.000303	0.000713	NA	0.0002	0.000364	0.999	0.000846	0.000593	0.000343	0.000371	0.000104	0.000651	0.000821	0.999	NA	0.001
NC_001323	214	T	C	D-Loop	NC		TS	0.000583	0.00639	0.000194	0.000845	0.000265	0.000247	0.002	0.000303	0.000343	0.00159	0.000232	0.997	0.997	0.997	0.998	0.999	0.996	0.994	0.999	0.000194	0.0064
NC_001323	222	T	C	D-Loop	NC		TS	0.000844	0.00688	0.00117	0.000554	0.00357	0.000288	0.00151	0.000886	0.000424	0.00161	0.999	0.998	0.998	0.997	0.998	0.999	0.996	0.993	0.999	0.000288	0.007
NC_001323	240	T	C	D-Loop	NC		TS	0.00186	0.00769	0.000311	0.000727	0.00299	0.000136	0.00295	0.000755	0.000404	0.0032	0.000635	0.998	0.997	0.997	0.997	0.999	0.996	0.992	0.999	0.000136	0.008
NC_001323	243	C	T	D-Loop	NC		TS	0.000132	0.00035	0.00106	0.000331	0.000356	0.00018	0.000435	0.000282	0.000489	0.000315	0.999	0.000472	0.000284	0.000407	0.000544	0.000158	0.000243	0.000729	0.999	0.000132	0.0011
NC_001323	253	T	C	D-Loop	NC		TS	0.00146	0.00677	0.000428	0.000643	0.00324	0.000218	0.00241	0.00111	0.000349	0.00206	0.000202	0.998	0.997	0.997	0.997	0.999	0.996	0.993	0.999	0.000202	0.007
NC_001323	258	C	T	D-Loop	NC		TS	0.000889	0.00668	0.000508	0.000573	0.0032	0.000432	0.00083	0.00128	0.000947	0.000805	0.000943	0.995	0.996	0.997	0.997	1	0.996	0.993	1	0.000432	0.007
NC_001323	307	C	T	D-Loop	NC		TS	0.00204	0.00635	0.00106	0.00119	0.00309	0.00044	0.00152	0.00138	0.000686	0.00112	0.000546	0.995	0.994	0.997	0.995	0.999	0.996	0.994	0.999	0.00044	0.0064
NC_001323	312	C	T	D-Loop	NC		TS	0.000459	0.000388	0.00145	0.000295	0.000412	0.00012	0.000334	8.61e-05	0.000443	0.000421	0.999	0.00037	0.000754	0.000549	0.000478	0.000227	0.000204	0.00111	0.999	8.61e-05	0.0015
NC_001323	339	A	G	D-Loop	NC		TS	0.00155	0.0061	0.00138	0.00125	0.000888	0.00035	0.00204	0.000424	0.000513	0.00165	0.000666	0.996	0.995	0.996	0.994	0.997	0.979	0.992	0.997	0.00035	0.0356
NC_001323	443	C	T	D-Loop	NC		TS	0.000571	0.00714	0.000786	0.00187	0.000451	0.000244	0.00139	0.000326	0.000685	0.00127	0.000104	0.993	0.995	0.995	0.989	0.996	0.987	0.988	0.996	0.000104	0.013
NC_001323	683	A	G	D-Loop	NC		TS	0.966	0.986	0.932	0.958	0.622	0.791	0.989	0.72	0.94	0.94	0.919	0.254	0.251	0.23	0.403	0.36	0.328	0.282	0.989	0.23	0.403
NC_001323	1209	C	T	D-Loop	NC		TS	0.000561	0.00878	0.000438	0.00167	NA	0.000178	0.00125	9.86e-05	0.000396	0.00159	5.66e-05	0.997	0.997	0.999	0.999	0.999	0.997	0.992	0.999	NA	0.0088
NC_001323	1210	G	A	D-Loop	NC		TS	0.000609	0.00029	0.00135	0.000572	NA	0.000295	0.000759	0.000295	0.0007	0.000397	0.999	0.000459	0.000588	0.000244	0.000512	0.000483	0.000387	0.00204	0.999	NA	0.008
NC_001323	1694	C	A	12S ribosomal RNA	NC		TV	3.71e-05	0.000197	0.000749	8.05e-05	0.000101	NA	0.000149	6.85e-05	0.0001	5.33e-05	0.999	0.000287	7.86e-05	NA	0.000244	9.72e-05	0.000129	0.000983	0.999	NA	0.001
NC_001323	2066	T	C	12S ribosomal RNA	NC		TS	0.00107	0.00691	0.000953	0.0011	0.00282	0.000292	0.00303	0.000505	0.000419	0.00224	0.999	0.999	0.999	0.998	0.999	0.999	0.997	0.994	0.999	0.000292	0.0069
NC_001323	2204	T	C	12S ribosomal RNA	NC		TS	0.00137	0.000103	0.000765	0.000185	NA	0.000128	0.00205	7.47e-05	7.14e-05	0.00204	0.999	0.0025	0.00236	9.69e-05	0.000103	0.000636	0.000278	0.00126	0.999	NA	0.0025
NC_001323	2938	C	T	16S ribosomal RNA	NC		TS	0.999	0.989	0.998	0.999	0.997	0.999	0.999	0.999	0.999	0.999	0.000607	0.0014	0.00143	0.00126	0.000488	0.000698	0.00194	0.00343	0.999	0.000488	0.011
NC_001323	3934	T	C	16S ribosomal RNA	NC		TS	0.000428	0.00236	0.000245	0.00088	0.000191	0.000196	0.000702	7.37e-05	0.000445	0.000629	0.000139	0.988	0.988	0.995	0.997	0.997	0.992	0.986	0.997	7.37e-05	0.014
NC_001323	4580	G	A	ND1	S		TS	0.000418	0.00786	0.000156	0.00144	9.54e-05	0.000228	0.00144	0.000147	0.000312	0.000727	0.000103	0.997	0.997	0.997	0.999	0.999	0.998	0.994	0.999	9.54e-05	0.0079
NC_001323	5100	T	C	intergenic	NC		TS	0.000801	0.000725	0.000575	0.000178	NA	0.000329	0.00205	0.000227	0.000139	0.000994	0.999	0.00135	0.0015	0.000154	0.000159	0.000102	7.19e-05	0.00095	0.999	NA	0.0021
NC_001323	5826	T	C	ND2	NS	YH	TS	0.000808	0.000624	0.000619	0.000262	NA	0.000132	0.00159	0.000223	0.000611	0.000991	0.999	0.000916	0.00177	0.000249	0.000792	0.000259	0.000513	0.000536	0.999	NA	0.0018
NC_001323	6758	T	C	COX1	S		TS	0.00113	0.00863	0.000178	0.000966	8.71e-05	0.000343	0.00258	0.000204	0.000484	0.00181	3.3e-05	0.998	0.998	0.998	0.999	0.999	0.998	0.994	0.999	3.3e-05	0.0086
NC_001323	6800	T	C	COX1	S		TS	0.000951	0.00848	0.000512	0.00117	0.000272	0.000347	0.00279	0.000274	0.000585	0.00185	0.000337	0.999	0.999	0.998	0.998	0.999	0.997	0.994	0.999	0.000272	0.0085
NC_001323	6899	A	G	COX1	S		TS	0.00112	0.0107	0.000405	0.00169	0.00019	0.000316	0.00173	0.000365	0.000533	0.00165	0.000278	0.998	0.998	0.998	0.998	0.999	0.997	0.994	0.999	0.00019	0.0107
NC_001323	8070	T	C	COX1	NS	FL	TS	0.00191	0.00763	0.000193	0.0013	0.000206	0.000124	0.00255	7.5e-05	0.000378	0.00252	0.000254	0.999	0.999	0.998	0.999	1	0.998	0.994	1	7.5e-05	0.0076
NC_001323	8330	T	C	intergenic	NC		TS	0.000911	0.00756	0.000561	0.00111	NA	0.000311	0.00139	NA	0.000559	0.00102	0.000246	0.999	0.999	0.998	0.999	1	0.997	0.994	1	NA	0.0076
NC_001323	8464	T	C	COX2	NS	MT	TS	0.000436	0.00857	0.000167	0.00122	0.000214	0.000298	0.0012	7.59e-05	0.000339	0.00128	0.000189	0.999	0.999	0.998	0.999	1	0.998	0.994	1	7.59e-05	0.0086
NC_001323	8609	T	C	COX2	S		TS	0.00108	0.00721	0.000227	0.00104	0.000301	0.0004	0.00175	0.000161	0.000385	0.00277	0.000145	0.999	0.999	0.998	0.999	1	0.998	0.995	1	0.000145	0.0072
NC_001323	8703	A	G	COX2	NS	TA	TS	0.000684	0.000573	0.000814	8.1e-05	0.000188	NA	0.00156	7.76e-05	0.000307	0.00116	0.999	0.000912	0.00114	4.33e-05	0.00023	NA	0.000359	0.000522	0.999	NA	0.0016
NC_001323	9533	A	G	ATP6	S		TS	0.000777	0.00784	0.000378	0.00111	0.000186	0.000329	0.00166	0.000147	0.000422	0.00146	0.000133	0.998	0.998	0.998	0.999	0.999	0.997	0.995	0.999	0.000133	0.0078
NC_001323	9593	G	A	ATP6	S		TS	0.000331	0.00746	0.000844	0.00147	0.00264	0.000359	0.000856	0.000736	0.000978	0.000706	0.000629	0.998	0.998	0.999	0.999	1	0.998	0.996	1	0.000331	0.0075
NC_001323	9797	G	A	ATP6	S		TS	0.00045	0.00847	0.00101	0.00131	0.00216	0.000728	0.000893	0.00123	0.000774	0.00101	0.999	0.998	0.998	0.999	0.999	1	0.997	0.997	1	0.00045	0.0085
NC_001323	10072	A	G	COX3	NS		TS	0.00117	0.00878	0.000326	0.00123	0.000271	0.000335	0.00192	0.000148	0.00043	0.00154	0.000196	0.999	0.999	0.999	0.999	1	0.997	0.996	1	0.000148	0.0086
NC_001323	10261	G	A	COX3	NS		TS	0.000325	0.000222	0.00131	0.000329	0.00022	8.48e-05	0.000287	8.05e-05	0.000251	0.000498	0.999	0.000361	0.000501	9.7e-05	0.000708	NA	0.000224	0.00151	0.999	NA	0.0015
NC_001323	10438	T	C	COX3	NS		TS	0.00182	0.00747	0.00066	0.000847	0.00241	0.00015	0.00234	0.000821	0.000333	0.00216	0.999	0.999	0.999	0.999	0.999	1	0.997	0.996	1	0.00015	0.0075
NC_001323	10968	T	C	ND3	S		TS	0.00148	0.00701	0.000286	0.00151	NA	0.000441	0.00271	NA	0.000684	0.00183	0.000178	0.998	0.999	0.998	0.999	0.999	0.998	0.995	0.999	NA	0.007
NC_001323	10997	T	C	ND3	S		TS	0.00116	0.00745	0.000317	0.00174	0.00159	0.000401	0.00241	0.000909	0.000962	0.00288	0.000214	0.998	0.998	0.998	0.999	0.999	0.997	0.995	0.999	0.000214	0.0075
NC_001323	11378	C	T	ND4L	S		TS	0.000509	0.00696	0.00018	0.00103	0.000263	0.00048	0.00118	0.000282	0.000325	0.000719	0.000232	0.998	0.998	0.998	0.999	0.999	0.998	0.996	0.999	0.00018	0.007
NC_001323	11651	A	T	ND4	NS	TS	TV	7.41e-05	0.000282	0.000631	0.000118	9.61e-05	NA	9.71e-05	7.01e-05	0.000162	5.34e-05	0.999	5.91e-05	9.04e-05	4.46e-05	0.00033	NA	0.000313	0.000346	0.999	NA	0.001
NC_001323	11963	C	T	ND4	S		TS	0.000368	0.00678	0.000273	0.000637	0.000185	0.000311	0.00154	6.94e-05	0.000383	0.00127	0.0001	0.997	0.997	0.998	0.999	0.999	0.997	0.995	0.999	6.94e-05	0.0068
NC_001323	11986	T	C	ND4	S		TS	0.00135	0.000561	0.000993	0.000473	0.000275	0.000193	0.00266	0.000207	0.000412	0.0024	0.999	0.00199	0.0024	0.000175	0.00081	8.12e-05	0.000584	0.000497	0.999	8.12e-05	0.0027
NC_001323	12094	T	C	ND4	S		TS	0.000358	0.00603	0.00124	0.0015	0.00214	0.000263	0.00125	0.000751	0.000568	0.000534	0.999	0.999	0.999	0.999	0.999	0.999	0.997	0.996	0.999	0.000263	0.006
NC_001323	12454	T	C	ND4	S		TS	0.00155	0.00878	0.000324	0.00116	9.1e-05	7.39e-05	0.0031	0.000206	0.000258	0.00273	0.000257	0.999	0.998	0.998	0.999	0.999	0.996	0.994	0.999	7.39e-05	0.0088
NC_001323	12679	T	C	ND4	S		TS	0.00126	0.00579	0.000659	0.00111	0.00231	0.000251	0.00269	0.000684	0.000804	0.00217	0.999	0.998	0.998	0.998	0.999	0.999	0.997	0.996	0.999	0.000251	0.0058
NC_001323	12951	G	A	tRNA-Ser	NC		TS	0.999	0.992	0.999	0.998	0.996	0.999	0.997	1	0.999	0.998	0.00114	0.000725	0.0013	0.000952	0.00116	0.000354	0.00265	0.00494	1	0.000354	0.008
NC_001323	13874	A	G	ND5	S		TS	0.000691	0.000396	0.000726	0.000268	9.52e-05	7.94e-05	0.00166	0.000234	0.000211	0.00176	0.998	0.00143	0.00148	4.72e-05	0.000389	0.000121	0.000673	0.00128	0.998	4.72e-05	0.002
NC_001323	14210	A	G	ND5	S		TS	0.000932	0.00785	0.000183	0.000993	0.000188	0.000318	0.00183	0.000142	0.00046	0.00105	3.38e-05	0.999	0.998	0.998	0.999	0.999	0.998	0.995	0.999	3.38e-05	0.0079
NC_001323	14935	A	G	CYTB	NS	IV	TS	0.999	0.994	0.999	0.998	0.997	1	0.999	0.999	0.999	0.998	0.000366	0.00249	0.00278	0.00108	0.000318	0.000484	0.00215	0.00459	1	0.000318	0.006
NC_001323	15435	T	C	CYTB	S		TS	1	0.99	1	0.999	1	0.999	0.999	1	0.999	0.999	1	0.00328	0.00324	0.00157	0.000231	0.000258	0.00177	0.00569	1	0.000231	0.0057
NC_001323	15778	G	A	CYTB	NS	AT	TS	0.000273	NA	0.00131	0.000636	NA	3.95e-05	0.00056	0.00021	0.000535	0.000667	0.999	0.000663	0.000281	NA	0.000608	NA	0.000546	0.000498	0.999	NA	0.0013
NC_001323	16121	G	A	tRNA-Pro	NC		TS	0.998	0.992	0.999	0.998	1	1	0.997	1	1	0.997	1	0.00158	0.00162	0.00136	0.000624	0.000486	0.00224	0.00431	1	0.000486	0.008
NC_001323	16253	C	T	ND6	S		TS	0.999	0.993	0.999	0.998	0.997	1	0.997	0.999	0.999	0.997	0.000619	0.00114	0.000506	0.00189	0.000427	0.000369	0.00188	0.00349	1	0.000369	0.007
NC_001323	16361	C	T	ND6	S		TS	0.999	0.992	0.999	0.998	0.997	0.999	0.996	0.999	0.999	0.996	0.000336	0.00132	0.000461	0.00145	0.000291	0.000537	0.00235	0.00355	0.999	0.000291	0.008
NC_001323	16586	A	G	ND6	S		TS	0.000961	0.00678	0.000378	0.000761	0.00215	0.000413	0.00242	0.0011	0.0004	0.00221	0.000322	0.998	0.998	0.997	0.998	1	0.996	0.994	1	0.000322	0.0068
Note: #the sites containing different predominant alleles among 18 NGS samples were presented.data were presented as the ratio of alternative allele. NA, the alternative allele was undetectable . Alt,alternative allele, Ref, the reference allele.
Max,maximum alternative allele frequency; Min, minimum alternative allele frequency;MAX MAF, the maximum of minor allele frequency
For mutation type, NC,no coding region; S, Synonymous mutation; NS,Non synonymous mutation.Subs, substitution; TS, transition; TV, transversion.
For population, SR, silky♂×Rhode Island Red♀; RS, Rhode Island Red♂×silky♀; SG, silky♂×Gushi Chicken♀; RR, Rhode Island Red (♂) × Rhode Island Red ♀.
For tissues, CE, cerebrum; PE, pectoral; VF, visceral Fat; HE, heart; KI, kidney; LU, lung; GI, gizzard; PR, proventriculus; TE, testis; CR, crureus; CR1-CR7, crureus from different individuals; Homo1 and Homo2, mixed tissue from different individuals.
