# Supplementary material for: Heteroplasmy in the complete chicken mitochondrial genome
Source: PLoS One. 2019 Nov 8;14(11):e0224677. doi: 10.1371/journal.pone.0224677 (PMC6839896; doi:10.1371/journal.pone.0224677)
Supplement: S5 Table — (XLSX) [file pone.0224677.s010.xlsx]

## Sheet: Sheet1
						Supplementary table 5 the information of heteroplasmic sites detected by NGS sequencing from 18 samples in mtND2 region(minor allele frequency≥0.1%) #
			Population					RS						SG	RR	RR	RR	SR	SR	RR	RR
			Individual					RS1						SG1	RR1	RR2	RR3	SR1	SR2	RR4	RR5
			age(d)					60						60	1	30	60	60	60	1	60
Chr	Pos	Ref	Alt\tissue	CE	PE	VF	HE	KI	LU	GI	PR	TE	CR1	CR2	CR3	CR4	CR5	CR6	CR7	HOMO1	HOMO2	MIN	MAX	MAX MAF
NC_001323	5241	A	G	0.000811	0.000847	0.000165	8.73e-05	NA	0.000214	0.00101	NA	0.000277	0.000816	NA	0.00103	0.00105	NA	0.000206	NA	0.000142	0.000201	NA	0.00105	0.00105
NC_001323	5242	T	C	0.000932	0.000317	0.000493	0.000785	0.000108	4.26e-05	0.00216	NA	0.00038	0.00179	0.000298	0.00162	0.0013	9.78e-05	0.000257	NA	0.000283	0.000101	NA	0.00216	0.00216
NC_001323	5244	A	G	0.00125	NA	0.000328	0.000174	0.000215	8.49e-05	0.00147	7.51e-05	0.00031	0.00178	0.000333	0.00124	0.00167	0.000146	0.000307	0.000278	0.000141	NA	NA	0.00178	0.00178
NC_001323	5245	A	G	0.00149	0.000316	0.000262	0.000261	NA	0.000127	0.00208	NA	0.000345	0.00156	0.000222	0.00216	0.00205	9.72e-05	0.000103	9.3e-05	0.000282	0.000201	NA	0.00216	0.00216
NC_001323	5251	A	G	0.000804	0.000312	0.00013	0.000216	NA	8.41e-05	0.00101	0.000301	0.000241	0.00102	0.000221	0.00102	0.00121	NA	0.000102	9.28e-05	0.000209	0.000495	NA	0.00121	0.00121
NC_001323	5252	T	C	0.00108	0.000312	0.000554	0.000605	0.00032	0.000252	0.00184	7.51e-05	0.000275	0.00192	0.000368	0.0014	0.00192	0.000193	0.000153	0.000186	0.000626	0.000198	7.51e-05	0.00192	0.00192
NC_001323	5255	A	G	0.000559	0.000103	0.00013	8.6e-05	0.000105	4.18e-05	0.00124	0.000149	0.00024	0.000902	0.000292	0.000861	0.00171	9.62e-05	0.000458	NA	0.000138	0.000197	NA	0.00171	0.00171
NC_001323	5256	A	G	0.000994	0.000308	9.7e-05	0.000341	0.000105	8.32e-05	0.00147	7.44e-05	0.000137	0.00127	0.000109	0.000967	0.00133	4.79e-05	0.000101	0.000185	0.000275	0.000195	4.79e-05	0.00147	0.00147
NC_001323	5257	A	G	0.000911	0.000712	0.000129	0.000254	NA	NA	0.00119	0.000148	0.000102	0.000949	0.000145	0.00118	0.00112	4.77e-05	NA	9.23e-05	6.82e-05	NA	NA	0.00119	0.00119
NC_001323	5258	A	G	0.00138	NA	9.64e-05	0.000211	0.000311	8.24e-05	0.00206	7.38e-05	0.000102	0.00168	0.000108	0.00231	0.00191	9.5e-05	0.000101	NA	NA	0.000193	NA	0.00231	0.00231
NC_001323	5260	T	C	0.000668	0.000403	0.000224	0.000589	NA	0.000164	0.000912	0.000222	0.000305	0.00089	0.000396	0.00101	0.0012	9.46e-05	0.000251	NA	0.000338	9.58e-05	NA	0.0012	0.0012
NC_001323	5262	A	G	0.00086	0.0004	9.54e-05	0.000209	0.000205	NA	0.00136	0.000147	0.00027	0.00124	0.000179	0.00127	0.00115	0.000141	9.97e-05	NA	0.000269	NA	NA	0.00136	0.00136
NC_001323	5263	T	C	0.000508	0.000599	9.54e-05	0.000167	0.000102	8.12e-05	0.00113	7.37e-05	0.000237	0.00114	0.000143	0.000902	0.000948	9.4e-05	9.98e-05	NA	6.73e-05	9.48e-05	NA	0.00114	0.00114
NC_001323	5265	T	C	0.00105	0.0002	0.000445	0.000377	0.000205	0.000121	0.00204	0.000368	0.00027	0.00144	0.000286	0.00222	0.00198	9.38e-05	9.95e-05	NA	0.000336	0.000475	NA	0.00222	0.00222
NC_001323	5268	A	G	0.00105	NA	0.000285	0.00025	0.000407	NA	0.00163	0.000147	0.000169	0.00169	0.000285	0.00217	0.00156	NA	0.000248	9.06e-05	0.0002	0.000473	NA	0.00217	0.00217
NC_001323	5270	A	G	0.000815	NA	0.000315	0.000661	NA	7.99e-05	0.00181	0.00022	0.000437	0.00128	0.000318	0.00228	0.00193	4.65e-05	0.000148	9.04e-05	0.000398	0.000282	NA	0.00228	0.00228
NC_001323	5272	T	C	0.000698	0.000395	0.000378	0.000248	NA	3.98e-05	0.000951	NA	0.000471	0.00117	0.000425	0.001	0.000861	9.3e-05	0.000247	NA	0.00053	0.000189	NA	0.00117	0.00117
NC_001323	5274	A	G	0.00112	9.77e-05	6.27e-05	0.000328	9.99e-05	7.94e-05	0.00113	NA	0.000235	0.00141	0.000141	0.00211	0.00123	4.63e-05	0.000197	NA	0.000329	9.35e-05	NA	0.00211	0.00211
NC_001323	5278	T	C	0.00136	0.000296	0.000346	0.000415	NA	3.97e-05	0.00163	0.000147	0.00054	0.00161	0.000213	0.00142	0.0018	0.000279	0.000445	NA	0.000263	0.000188	NA	0.0018	0.0018
NC_001323	5280	A	G	0.00101	0.00049	0.000283	0.000455	0.0002	0.000119	0.00186	0.000221	0.000303	0.0012	0.000248	0.0011	0.0013	9.28e-05	0.000395	NA	0.000458	9.36e-05	NA	0.00186	0.00186
NC_001323	5281	T	C	0.00144	0.000295	0.000189	0.000208	0.000201	3.97e-05	0.00258	NA	0.000338	0.00165	0.000319	0.00205	0.00196	NA	0.000296	8.93e-05	0.000394	9.4e-05	NA	0.00258	0.00258
NC_001323	5283	A	G	0.000736	0.000491	0.000315	0.000374	NA	0.000238	0.00154	0.000221	0.000507	0.00109	0.00039	0.00147	0.00155	9.27e-05	0.000247	8.9e-05	0.000394	0.000281	NA	0.00155	0.00155
NC_001323	5284	T	C	0.000854	0.000296	0.000158	0.000208	0.000301	3.96e-05	0.00145	7.38e-05	0.000305	0.00104	0.000533	0.00147	0.00122	0.000186	0.000346	NA	0.000132	0.000188	NA	0.00147	0.00147
NC_001323	5288	A	G	0.00108	0.000391	0.000157	0.000209	0.000199	7.88e-05	0.00199	NA	0.000102	0.00207	0.000106	0.00198	0.00199	4.62e-05	0.000148	8.89e-05	0.000197	9.41e-05	NA	0.00207	0.00207
NC_001323	5289	A	G	0.00132	0.000586	0.000252	0.000167	9.93e-05	7.87e-05	0.0015	7.36e-05	0.000102	0.00148	0.000142	0.00156	0.0017	4.61e-05	0.000148	8.9e-05	0.000197	9.4e-05	4.61e-05	0.0017	0.0017
NC_001323	5292	A	G	0.00054	9.65e-05	3.13e-05	0.000542	NA	NA	0.000995	7.34e-05	0.000371	0.000981	0.000141	0.00146	0.00126	9.19e-05	0.000196	8.89e-05	NA	0.000279	NA	0.00146	0.00146
NC_001323	5295	A	G	0.000961	0.000576	6.26e-05	0.000125	9.8e-05	7.79e-05	0.00144	0.00022	0.000169	0.000974	0.000106	0.00145	0.00122	9.17e-05	0.000344	0.000177	0.00026	9.25e-05	6.26e-05	0.00145	0.00145
NC_001323	5296	T	C	0.00138	0.000478	0.000125	0.000582	0.000195	0.000195	0.00176	NA	0.000168	0.00219	0.000176	0.00218	0.00222	0.000137	0.000343	NA	NA	0.000185	NA	0.00222	0.00222
NC_001323	5297	C	G	NA	0.00106	0.000156	8.34e-05	9.78e-05	NA	NA	7.33e-05	6.73e-05	NA	NA	NA	NA	NA	9.81e-05	NA	NA	NA	NA	0.00106	0.00106
NC_001323	5298	A	G	0.00104	9.64e-05	0.00022	0.000293	0.000294	3.9e-05	0.0018	7.35e-05	0.000405	0.00141	0.000424	0.00166	0.00186	4.58e-05	0.000147	8.87e-05	0.00013	0.000739	3.9e-05	0.00186	0.00186
NC_001323	5300	A	G	0.00088	0.000191	0.000281	0.000415	9.74e-05	3.88e-05	0.00176	7.29e-05	0.000134	0.0016	0.000211	0.00187	0.00174	4.57e-05	0.000293	NA	0.000322	0.000275	NA	0.00187	0.00187
NC_001323	5301	A	G	0.000918	0.000285	0.000187	0.000166	9.7e-05	0.000232	0.0014	NA	0.000134	0.00131	0.000105	0.00109	0.00146	9.12e-05	NA	0.000267	0.000193	NA	NA	0.00146	0.00146
NC_001323	5302	T	C	0.000803	0.000571	0.000125	0.000166	9.7e-05	7.74e-05	0.00162	NA	0.000101	0.00184	0.000176	0.00198	0.00154	4.57e-05	0.000292	NA	0.000128	0.000183	NA	0.00198	0.00198
NC_001323	5304	T	C	0.00134	0.000479	3.11e-05	0.000334	9.69e-05	3.88e-05	0.00262	0.000145	0.000403	0.00209	0.000281	0.00203	0.00211	4.57e-05	0.000244	0.000178	0.000128	0.000458	3.11e-05	0.00262	0.00262
NC_001323	5307	A	G	0.00103	0.000191	0.000124	0.000457	0.000192	3.87e-05	0.00194	0.000145	0.000435	0.00189	0.000245	0.00166	0.0013	0.000137	0.000243	0.000178	0.000256	9.09e-05	3.87e-05	0.00194	0.00194
NC_001323	5310	A	G	0.000572	0.000284	9.3e-05	0.000166	9.62e-05	3.86e-05	0.00118	7.25e-05	0.000134	0.000917	0.000245	0.00109	0.00101	4.55e-05	4.85e-05	8.89e-05	0.000127	9.08e-05	3.86e-05	0.00118	0.00118
NC_001323	5311	A	G	0.0013	0.000189	9.3e-05	8.29e-05	NA	NA	0.00167	0.000145	0.000235	0.00169	0.000279	0.000882	0.00109	0.000136	4.85e-05	0.000178	6.35e-05	9.07e-05	NA	0.00169	0.00169
NC_001323	5315	T	C	0.000686	9.47e-05	0.000341	0.000457	0.000381	7.69e-05	0.00113	0.000145	0.000571	0.0013	0.000279	0.000829	0.00166	4.53e-05	0.000291	0.000267	0.000253	NA	NA	0.00166	0.00166
NC_001323	5316	T	C	0.00137	0.000665	0.000342	0.000458	9.53e-05	7.7e-05	0.00167	0.000217	0.000874	0.00202	0.000384	0.00202	0.00234	0.000227	0.000485	NA	0.000506	0.000363	NA	0.00234	0.00234
NC_001323	5318	A	G	0.000953	0.00019	0.000155	0.000334	0.00019	3.84e-05	0.00198	0.000289	0.000202	0.00182	0.00014	0.00212	0.00194	4.53e-05	0.000146	8.86e-05	0.000253	NA	NA	0.00212	0.00212
NC_001323	5319	A	G	0.00164	0.000567	0.000155	0.000208	9.47e-05	7.68e-05	0.00176	NA	0.000101	0.00206	0.000209	0.00145	0.00218	4.52e-05	0.000146	0.000355	0.000126	9.05e-05	NA	0.00218	0.00218
NC_001323	5320	T	C	0.00103	0.000378	0.000217	0.000125	NA	7.68e-05	0.0023	0.000217	6.73e-05	0.002	0.000244	0.00238	0.00165	0.000136	0.000194	NA	0.00044	0.000181	NA	0.00238	0.00238
NC_001323	5322	T	C	0.00122	NA	0.000124	0.000291	9.47e-05	0.000115	0.00122	7.24e-05	0.000168	0.00172	0.00014	0.00181	0.00125	NA	4.85e-05	8.86e-05	0.000189	9.04e-05	NA	0.00181	0.00181
NC_001323	5323	T	C	0.000722	0.000285	0.000218	8.33e-05	9.47e-05	3.85e-05	0.00176	0.000145	0.000168	0.000952	0.000244	0.00129	0.00101	4.52e-05	0.000291	NA	0.000189	NA	NA	0.00176	0.00176
NC_001323	5324	A	G	0.000874	0.00038	0.000187	0.000376	9.47e-05	NA	0.000948	NA	0.000303	0.00114	0.00021	0.00103	0.00105	4.52e-05	0.000243	0.000177	0.000566	0.000361	NA	0.00114	0.00114
NC_001323	5328	T	C	0.00137	0.000477	0.000591	0.000545	0.000566	0.000384	0.00231	NA	0.000943	0.00214	0.000595	0.00144	0.0021	0.00018	0.000388	0.000354	0.000253	0.000362	NA	0.00231	0.00231
NC_001323	5330	A	G	0.000912	0.000381	6.23e-05	0.000252	NA	3.84e-05	0.00136	NA	0.000168	0.00165	0.000245	0.00134	0.00173	4.5e-05	0.000145	NA	0.000252	0.000271	NA	0.00173	0.00173
NC_001323	5331	A	G	0.00148	0.000474	6.22e-05	0.000251	9.39e-05	7.65e-05	0.00222	NA	0.000202	0.00193	0.00021	0.002	0.00173	4.49e-05	9.69e-05	8.79e-05	0.000189	0.00027	NA	0.00222	0.00222
NC_001323	5333	A	G	0.00106	0.000474	0.00031	0.000208	0.000281	0.000114	0.00203	0.000144	0.000303	0.00165	0.000453	0.0018	0.00125	8.95e-05	0.000483	8.79e-05	0.00044	8.97e-05	8.79e-05	0.00203	0.00203
NC_001323	5337	T	C	0.00121	9.45e-05	0.000156	0.000167	0.000187	3.81e-05	0.00171	NA	0.000202	0.00103	0.000348	0.00133	0.00152	NA	0.000386	NA	0.000126	8.97e-05	NA	0.00171	0.00171
NC_001323	5339	A	G	0.00072	0.000286	9.36e-05	0.000294	9.35e-05	0.000229	0.00135	0.000145	0.000304	0.00116	0.00014	0.000714	0.00108	NA	0.000339	NA	0.000698	9.01e-05	NA	0.00135	0.00135
NC_001323	5341	A	G	0.00174	0.000381	0.000219	0.000252	NA	NA	0.00266	7.24e-05	0.000371	0.00209	0.00014	0.00255	0.00212	0.000134	0.000243	NA	0.000191	NA	NA	0.00266	0.00266
NC_001323	5343	A	G	0.00136	0.000665	0.000219	8.4e-05	0.000186	NA	0.00221	NA	6.75e-05	0.00116	0.000105	0.00112	0.00148	0.000179	0.000194	NA	0.000127	0.00045	NA	0.00221	0.00221
NC_001323	5344	T	C	0.00121	0.000286	0.00025	0.000211	NA	0.000114	0.00176	0.000217	0.000135	0.00185	0.000315	0.00128	0.0014	0.000134	0.000243	NA	0.000255	0.000271	NA	0.00185	0.00185
NC_001323	5346	A	G	0.000948	0.000668	0.000281	0.000337	NA	3.81e-05	0.00172	0.000145	0.000338	0.0018	0.000175	0.00265	0.0014	4.48e-05	0.00034	8.62e-05	0.000382	0.000271	NA	0.00265	0.00265
NC_001323	5347	A	G	0.00141	0.00067	0.000345	0.000254	9.29e-05	0.000152	0.00213	7.27e-05	0.000646	0.00217	0.000141	0.00153	0.002	NA	0.000342	NA	0.00064	0.000273	NA	0.00217	0.00217
NC_001323	5349	A	G	0.00102	0.000488	0.000194	0.000132	NA	NA	0.00181	7.54e-05	3.5e-05	0.0012	7.24e-05	0.00123	0.00185	9.25e-05	0.0002	0.000347	0.000198	9.32e-05	NA	0.00185	0.00185
NC_001323	5352	T	C	0.000681	NA	6.24e-05	0.00021	9.23e-05	7.58e-05	0.00127	NA	0.000236	0.00107	0.000105	0.0017	0.00101	8.95e-05	0.000193	8.7e-05	0.000254	0.00027	NA	0.0017	0.0017
NC_001323	5353	T	C	0.000341	0.000192	0.000312	0.000169	0.000185	0.00019	0.00132	0.000144	0.000304	0.000925	0.000386	0.000668	0.000844	0.000134	0.000484	0.00026	0.000127	0.000361	0.000127	0.00132	0.00132
NC_001323	5354	A	G	0.000795	0.000385	0.000219	0.000422	NA	3.8e-05	0.00118	7.21e-05	0.000372	0.000694	0.000246	0.000823	0.000926	8.97e-05	0.000387	NA	0.000382	0.000362	NA	0.00118	0.00118
NC_001323	5358	A	G	0.000722	0.000193	0.000188	0.000296	NA	NA	0.000868	NA	0.000136	0.00166	0.000212	0.00119	0.000886	NA	0.000146	NA	0.000192	0.000272	NA	0.00166	0.00166
NC_001323	5359	T	C	0.00118	0.000484	0.000378	0.000636	NA	NA	0.00247	0.000145	0.000374	0.00189	0.000319	0.00237	0.00153	0.000135	0.00034	8.67e-05	0.000385	0.000364	NA	0.00247	0.00247
NC_001323	5361	A	G	0.000732	0.000294	0.000286	0.0003	NA	3.85e-05	0.00151	0.000221	0.00031	0.00157	3.6e-05	0.00129	0.00113	9.09e-05	0.000196	NA	0.000129	0.000183	NA	0.00157	0.00157
NC_001323	5362	T	C	0.0019	0.0011	0.000391	0.00133	0.000865	0.000158	0.00225	0.000606	0.00131	0.00217	0.000257	0.00201	0.00202	0.000186	0.000655	0.000261	0.001	0.000376	0.000158	0.00225	0.00225
NC_001323	5368	T	C	0.000883	0.000393	0.00035	0.000474	NA	0.000308	0.00111	7.38e-05	0.000447	0.0019	0.000536	0.00165	0.0015	0.000226	0.000295	NA	0.000517	9.12e-05	NA	0.0019	0.0019
NC_001323	5370	A	G	0.000806	0.000197	9.57e-05	0.000216	9.39e-05	3.86e-05	0.00147	0.000148	0.000138	0.00134	0.000215	0.0014	0.00113	4.53e-05	0.000295	NA	6.48e-05	0.000183	NA	0.00147	0.00147
NC_001323	5371	T	C	0.00101	0.0004	0.000257	0.000436	0.000284	0.000155	0.00198	NA	0.000209	0.00185	0.000145	0.00119	0.00178	0.000137	0.000198	NA	0.000196	9.23e-05	NA	0.00198	0.00198
NC_001323	5373	T	C	0.00148	0.000506	0.00081	0.000397	0.000383	0.000157	0.00244	0.000302	0.000703	0.00143	0.00062	0.00238	0.00202	0.00023	0.000349	0.000349	0.000722	0.000463	0.000157	0.00244	0.00244
NC_001323	5376	A	G	0.000575	0.00109	0.000191	0.000564	0.000282	7.73e-05	0.000831	7.41e-05	0.000345	0.00102	0.000287	0.00109	0.00105	9.05e-05	0.000246	8.7e-05	0.000581	0.000363	7.41e-05	0.00109	0.00109
NC_001323	5377	A	G	0.00134	0.000395	0.000159	0.000303	0.000376	7.71e-05	0.00129	7.4e-05	0.000242	0.000969	0.000251	0.0014	0.00142	NA	0.000246	NA	NA	0.000273	NA	0.00142	0.00142
NC_001323	5379	T	C	0.00115	0.000597	0.000257	0.000217	9.42e-05	NA	0.00148	0.000149	0.000209	0.00189	0.000145	0.00243	0.00178	0.000182	0.000396	0.000173	0.000391	0.000274	NA	0.00243	0.00243
NC_001323	5381	A	G	0.00102	0.000714	0.00039	0.000354	0.000287	7.89e-05	0.00189	0.000152	0.000211	0.00147	0.000294	0.00191	0.00117	0.000185	0.000301	NA	0.000198	0.000464	NA	0.00191	0.00191
NC_001323	5383	A	G	0.00115	0.000532	0.000204	0.000786	0.000201	0.00029	0.00226	0.000324	0.000553	0.00147	0.000269	0.00238	0.00198	0.000244	0.000313	8.63e-05	0.000619	0.000291	8.63e-05	0.00238	0.00238
NC_001323	5386	A	C	0.000618	0.00296	0.000474	0.000706	0.000772	0.000855	0.000139	0.00115	0.000509	9.23e-05	0.000792	5.19e-05	0.000244	0.000802	0.000506	NA	0.000742	0.000417	NA	0.00296	0.00296
NC_001323	5386	A	G	0.00132	NA	0.000182	0.000302	0.00011	4.5e-05	0.00134	0.000177	0.000392	0.00157	0.000167	0.00187	0.000975	0.00016	0.000169	8.71e-05	0.000371	0.000104	NA	0.00187	0.00187
NC_001323	5391	C	T	0.0005	0.000199	0.000192	0.000391	0.000661	0.000117	0.00153	7.48e-05	0.000242	0.000744	0.000253	0.000889	0.000654	0.000136	0.000198	0.000264	0.000194	0.000273	7.48e-05	0.00153	0.00153
NC_001323	5392	G	A	0.000923	0.0003	0.000384	0.000261	0.000189	7.77e-05	0.000977	NA	0.000589	0.000373	0.000616	0.000471	0.000777	0.000317	0.000594	0.000176	0.000647	0.000545	NA	0.000977	0.000977
NC_001323	5393	A	G	0.000961	NA	0.00032	0.000217	0.000378	3.88e-05	0.00135	7.5e-05	0.000139	0.00154	0.000109	0.00178	0.00139	4.52e-05	9.9e-05	8.81e-05	0.000453	0.000181	NA	0.00178	0.00178
NC_001323	5397	A	G	0.00146	0.000197	0.000159	0.000171	NA	NA	0.00198	0.000149	0.000138	0.00212	0.000252	0.0015	0.00187	4.5e-05	0.000247	8.67e-05	0.000258	0.00018	NA	0.00212	0.00212
NC_001323	5398	T	C	0.000995	0.000294	0.000318	0.000469	NA	7.71e-05	0.00147	NA	0.00031	0.00138	0.000252	0.0015	0.00142	NA	0.000443	8.64e-05	0.000643	0.000358	NA	0.0015	0.0015
NC_001323	5399	T	C	0.00122	0.000687	0.000572	0.000598	0.000188	0.000193	0.00133	NA	0.000759	0.00147	0.000683	0.0017	0.00121	0.000135	0.000295	8.6e-05	0.000774	0.000269	NA	0.0017	0.0017
NC_001323	5401	A	G	0.00134	0.000293	0.000318	0.0003	9.35e-05	0.00027	0.00253	0.000149	0.000276	0.00262	0.000179	0.00273	0.00238	4.49e-05	0.000197	NA	0.000516	0.000358	NA	0.00273	0.00273
NC_001323	5402	A	G	0.00138	0.000485	0.000285	0.000384	9.33e-05	0.000231	0.00216	NA	0.000379	0.00244	0.000179	0.00175	0.00198	8.97e-05	0.000245	0.000172	0.000257	8.92e-05	NA	0.00244	0.00244
NC_001323	5406	A	G	0.000686	0.000386	0.000191	0.000339	NA	7.67e-05	0.00133	0.000222	0.000103	0.00169	0.000358	0.00123	0.00149	8.96e-05	9.78e-05	0.000342	0.000321	8.9e-05	NA	0.00169	0.00169
NC_001323	5408	T	C	0.000801	0.000579	0.000414	0.000552	NA	7.68e-05	0.00128	7.41e-05	0.000344	0.000821	0.000215	0.00113	0.00105	0.000179	0.000294	0.00034	0.000512	0.000533	NA	0.00128	0.00128
NC_001323	5409	A	G	0.000685	0.000288	0.000191	8.49e-05	NA	3.84e-05	0.000775	0.000148	0.000206	0.00109	0.000107	0.000667	0.00101	4.46e-05	0.000294	8.48e-05	0.000128	8.88e-05	NA	0.00109	0.00109
NC_001323	5410	T	C	0.0013	9.64e-05	0.000222	0.000341	0.000187	3.84e-05	0.00196	NA	0.000172	0.00219	0.000358	0.00159	0.00145	0.000269	0.000196	NA	0.000192	0.000178	NA	0.00219	0.00219
NC_001323	5412	A	G	0.000797	0.000382	0.000253	0.000339	9.34e-05	3.83e-05	0.00155	0.000147	0.000103	0.00137	0.000107	0.00102	0.00125	4.46e-05	0.000293	0.000255	0.000447	8.86e-05	3.83e-05	0.00155	0.00155
NC_001323	5414	A	G	0.000569	0.000568	0.000126	4.22e-05	9.35e-05	NA	0.00141	NA	0.000171	0.000864	7.12e-05	0.000716	0.00125	8.91e-05	4.89e-05	8.47e-05	6.37e-05	8.83e-05	NA	0.00141	0.00141
NC_001323	5415	T	C	0.000682	0.000188	0.000126	4.2e-05	NA	3.82e-05	0.000816	NA	0.000102	0.000998	0.000142	0.000868	0.000602	4.45e-05	0.000195	NA	0.000254	0.000353	NA	0.000998	0.000998
NC_001323	5416	A	G	0.000454	9.38e-05	9.44e-05	0.000168	NA	7.62e-05	0.00104	NA	0.000102	0.000908	3.55e-05	0.000511	0.000802	0.000133	4.88e-05	NA	0.000254	8.8e-05	NA	0.00104	0.00104
NC_001323	5417	T	C	0.00121	0.00047	9.44e-05	8.37e-05	NA	3.81e-05	0.00213	0.000219	0.000136	0.00196	3.54e-05	0.00184	0.000964	8.89e-05	0.000146	8.47e-05	0.000127	0.000176	NA	0.00213	0.00213
NC_001323	5418	T	C	0.00106	0.000188	0.000126	0.000337	9.35e-05	NA	0.00222	7.35e-05	0.000136	0.00177	3.55e-05	0.00143	0.00189	0.000178	0.000146	8.46e-05	0.000127	0.000176	NA	0.00222	0.00222
NC_001323	5419	T	C	0.000908	9.44e-05	0.000157	0.000338	0.000374	3.81e-05	0.00159	NA	3.41e-05	0.00168	0.000142	0.00163	0.00177	NA	4.87e-05	0.000169	6.35e-05	NA	NA	0.00177	0.00177
NC_001323	5422	T	C	0.00155	0.000188	0.000188	0.000253	0.000279	0.000228	0.00209	0.000146	0.000306	0.0021	0.000283	0.00174	0.00201	NA	0.000486	8.48e-05	0.000253	0.000176	NA	0.0021	0.0021
NC_001323	5424	A	G	0.0011	0.000375	0.000126	0.000295	0.000186	NA	0.00131	0.000219	0.000239	0.00132	0.000106	0.00159	0.00192	0.000133	0.000341	8.48e-05	0.000508	0.000265	NA	0.00192	0.00192
NC_001323	5428	A	G	0.000635	0.000641	0.000155	0.000206	NA	0.000151	0.00077	7.21e-05	0.000168	0.00118	0.00014	0.000715	0.000921	4.38e-05	0.000144	NA	0.000186	0.000258	NA	0.00118	0.00118
NC_001323	5429	A	G	0.000821	0.000274	9.28e-05	0.000411	9.18e-05	0.000113	0.00172	0.000144	0.000202	0.00127	0.000105	0.00102	0.00104	4.38e-05	NA	8.43e-05	0.000247	0.000343	NA	0.00172	0.00172
NC_001323	5430	T	C	0.000971	9.12e-05	9.29e-05	0.000165	0.000184	NA	0.00222	7.2e-05	6.73e-05	0.0015	0.000174	0.00184	0.00188	4.38e-05	9.6e-05	NA	NA	0.000172	NA	0.00222	0.00222
NC_001323	5432	A	G	0.00126	0.000452	0.000123	0.00045	NA	3.74e-05	0.00149	7.14e-05	0.000402	0.0015	0.000173	0.00174	0.00112	8.74e-05	0.000191	NA	6.13e-05	8.51e-05	NA	0.00174	0.00174
NC_001323	5433	A	G	0.000853	0.000721	0.000185	0.000286	NA	7.47e-05	0.00204	NA	0.000268	0.0015	0.000139	0.00149	0.00168	NA	4.78e-05	NA	0.000306	NA	NA	0.00204	0.00204
NC_001323	5435	T	C	0.00103	0.000179	0.000399	0.00061	NA	NA	0.00234	0.000142	0.000467	0.00286	0.000379	0.00215	0.00196	8.71e-05	0.00038	0.000252	0.000426	0.000674	NA	0.00286	0.00286
NC_001323	5436	G	A	0.000406	0.000179	0.00092	0.000652	9.06e-05	0.000186	0.000496	0.000213	0.000533	0.000273	0.00114	0.000511	0.000559	8.71e-05	0.000618	8.39e-05	0.00061	0.00101	8.39e-05	0.00114	0.00114
NC_001323	5438	A	G	0.00103	0.000444	0.000274	0.000161	9.01e-05	0.000148	0.00202	7.04e-05	0.000265	0.00159	0.000274	0.00163	0.00159	0.00013	0.000284	0.00025	0.000121	0.000334	7.04e-05	0.00202	0.00202
NC_001323	5439	T	C	0.000994	0.000356	0.000153	0.000243	0.000181	NA	0.00189	0.000282	0.0002	0.00136	6.87e-05	0.00127	0.00131	8.7e-05	0.000142	NA	0.000182	0.000168	NA	0.00189	0.00189
NC_001323	5441	A	G	0.000956	0.000443	0.000183	0.000444	9.01e-05	7.42e-05	0.00126	0.000141	0.00063	0.00136	0.000343	0.00178	0.00151	0.000173	0.000236	8.36e-05	0.000302	0.000585	7.42e-05	0.00178	0.00178
NC_001323	5446	T	C	0.00103	0.000614	0.000335	0.000441	0.00045	0.000111	0.000987	0.00014	0.000661	0.000997	0.00065	0.00102	0.00131	0.000216	0.00047	NA	0.000479	0.000829	NA	0.00131	0.00131
NC_001323	5447	A	G	0.000512	0.000349	0.000121	0.0002	0.000179	7.39e-05	0.00144	NA	0.000329	0.000498	0.000171	0.00102	0.000716	8.62e-05	0.000141	NA	0.000119	8.25e-05	NA	0.00144	0.00144
NC_001323	5448	A	G	0.00051	0.000519	0.000151	0.000239	0.000179	3.69e-05	0.0013	6.92e-05	0.000164	0.00109	3.41e-05	0.00117	0.00112	8.6e-05	9.37e-05	NA	5.93e-05	0.000329	NA	0.0013	0.0013
NC_001323	5449	T	C	0.000838	8.65e-05	0.000212	0.000239	NA	0.000111	0.00184	0.000277	0.000132	0.00213	0.000239	0.00163	0.00143	4.3e-05	0.000234	0.000167	0.000356	0.000329	NA	0.00213	0.00213
NC_001323	5452	T	C	0.00124	0.000173	0.000423	0.000319	8.95e-05	3.68e-05	0.00211	0.000138	0.000394	0.002	0.00034	0.0024	0.00207	0.000129	4.68e-05	NA	0.000119	0.000328	NA	0.0024	0.0024
NC_001323	5454	T	C	0.00105	0.000173	0.000181	0.000358	0.000179	NA	0.00216	0.000138	0.000131	0.00196	0.00017	0.00265	0.00175	NA	0.000281	0.000251	0.000297	0.000246	NA	0.00265	0.00265
NC_001323	5455	T	C	0.00102	8.67e-05	0.000333	0.000239	8.97e-05	0.000111	0.00194	0.000138	0.000131	0.00141	0.000272	0.00178	0.00163	0.000172	9.35e-05	NA	0.000178	0.000328	NA	0.00194	0.00194
NC_001323	5457	T	C	0.000801	0.000174	3.03e-05	0.000281	NA	0.000148	0.00172	6.92e-05	0.000329	0.00233	0.000239	0.00203	0.00188	NA	4.69e-05	0.000168	0.000178	0.000247	NA	0.00233	0.00233
NC_001323	5459	G	A	0.0004	0.000349	0.000484	0.000603	9e-05	0.000185	0.000497	0.000207	0.000394	0.001	0.000408	0.00061	0.000678	0.000129	0.000421	0.000251	0.000356	0.00033	9e-05	0.001	0.001
NC_001323	5460	A	G	0.00105	0.00026	0.000121	0.00032	NA	NA	0.00181	0.000207	0.000229	0.00219	0.00017	0.00204	0.00204	4.29e-05	0.000187	8.4e-05	0.000237	0.000576	NA	0.00219	0.00219
NC_001323	5461	G	A	0.000362	0.000777	0.00157	0.000439	8.95e-05	0.00011	0.000361	0.000206	0.000621	0.00041	0.00183	0.000559	0.000478	0.000128	0.000745	8.36e-05	0.000591	0.000492	8.36e-05	0.00183	0.00183
NC_001323	5463	A	G	0.00105	NA	0.00015	0.000396	0.000267	0.00011	0.00198	6.83e-05	0.00013	0.00127	0.000101	0.000912	0.00111	0.000128	9.28e-05	0.000249	0.000469	8.14e-05	NA	0.00198	0.00198
NC_001323	5464	T	C	0.000899	0.000255	0.000239	0.000197	0.000177	7.32e-05	0.00121	0.000136	0.000227	0.000906	0.000336	0.00096	0.00103	4.26e-05	0.000324	8.27e-05	0.000234	0.000406	4.26e-05	0.00121	0.00121
NC_001323	5465	A	G	0.00108	0.000425	0.000179	0.000316	NA	NA	0.000808	6.8e-05	0.000389	0.000861	0.000235	0.000656	0.000553	NA	0.000277	NA	0.000817	0.000325	NA	0.00108	0.00108
NC_001323	5466	A	G	0.00133	0.000339	0.000179	0.000315	8.85e-05	0.00011	0.00198	0.000136	0.000259	0.0015	0.000201	0.00167	0.00127	0.00017	0.000369	8.27e-05	0.000466	8.08e-05	8.08e-05	0.00198	0.00198
NC_001323	5469	A	G	0.000466	0.000253	0.000119	0.000195	8.77e-05	3.64e-05	0.000944	6.73e-05	0.000193	0.00105	0.000133	0.000913	0.000793	8.44e-05	9.18e-05	0.000166	0.000404	0.00032	3.64e-05	0.00105	0.00105
NC_001323	5470	A	G	0.00086	0.000421	0.000237	0.000234	NA	3.64e-05	0.000901	NA	9.67e-05	0.0011	0.000133	0.00178	0.00131	0.000211	4.59e-05	NA	0.000231	8.01e-05	NA	0.00178	0.00178
NC_001323	5475	T	C	0.00128	0.000586	0.000265	0.000463	0.000261	0.000181	0.00176	0.000266	0.000543	0.00137	0.00076	0.00203	0.00111	0.000168	0.000685	0.000333	0.000805	0.000478	0.000168	0.00203	0.00203
NC_001323	5477	A	G	0.00103	0.000585	0.000118	0.000349	NA	7.23e-05	0.0014	NA	0.000192	0.00146	0.000264	0.00244	0.00186	NA	0.000365	0.000166	5.77e-05	7.99e-05	NA	0.00244	0.00244
NC_001323	5478	T	C	0.00107	0.000251	0.000265	0.000194	8.76e-05	0.000108	0.00235	6.66e-05	0.000224	0.00215	0.000198	0.00163	0.00178	8.4e-05	9.13e-05	NA	5.75e-05	0.000159	NA	0.00235	0.00235
NC_001323	5481	A	G	0.000819	0.000418	0.000442	0.000387	8.76e-05	0.000108	0.00118	6.63e-05	0.000255	0.00124	0.000329	0.00189	0.00127	0.000168	0.000364	NA	0.000402	0.000239	NA	0.00189	0.00189
NC_001323	5483	C	T	0.000853	0.00025	0.000678	0.000774	0.000262	0.000108	0.00104	0.000132	0.000382	0.000924	0.000395	0.000869	0.00108	8.39e-05	0.000363	0.000167	0.000343	0.000478	8.39e-05	0.00108	0.00108
NC_001323	5484	G	A	0.00071	0.000167	0.00053	0.000617	0.000175	0.000253	0.000861	6.61e-05	0.000604	0.000923	0.000559	0.000971	0.000358	0.000168	0.000453	8.37e-05	0.0004	0.000876	6.61e-05	0.000971	0.000971
NC_001323	5486	A	G	0.00103	0.000249	0.000206	0.00023	8.73e-05	0.00018	0.00231	0.000264	0.000159	0.0024	0.000131	0.00199	0.00155	8.38e-05	9.07e-05	NA	0.000171	7.95e-05	NA	0.0024	0.0024
NC_001323	5488	A	G	0.0012	0.000247	0.000117	0.000304	0.000174	3.59e-05	0.00185	6.56e-05	0.000189	0.00124	0.00013	0.00122	0.00126	4.17e-05	4.5e-05	8.29e-05	0.00017	7.91e-05	3.59e-05	0.00185	0.00185
NC_001323	5489	A	G	0.00109	0.000164	8.77e-05	0.000341	8.66e-05	0.00018	0.00185	6.54e-05	0.000126	0.00183	0.000195	0.00163	0.00158	4.17e-05	0.00018	8.27e-05	0.000113	0.000158	4.17e-05	0.00185	0.00185
NC_001323	5490	T	C	0.00109	0.000163	0.000321	0.000642	0.000259	0.000143	0.0018	0.000131	0.000378	0.00105	0.000195	0.00122	0.00106	0.000167	0.000225	NA	0.000451	0.000314	NA	0.0018	0.0018
NC_001323	5492	A	G	0.00116	0.000573	0.000146	0.000342	0.000174	NA	0.00216	0.000197	0.00041	0.00238	0.000358	0.00208	0.00228	8.36e-05	0.000315	8.23e-05	0.00034	0.000158	NA	0.00238	0.00238
NC_001323	5494	A	G	0.00123	8.14e-05	0.000234	3.79e-05	NA	3.59e-05	0.00274	NA	0.000315	0.00188	0.00026	0.00244	0.0022	0.000167	0.00027	NA	0.000226	0.000237	NA	0.00274	0.00274
NC_001323	5496	A	G	0.00102	0.00041	0.000117	0.000267	0.000175	0.000108	0.00157	6.57e-05	0.000126	0.00114	6.53e-05	0.00132	0.00149	0.000125	NA	NA	5.67e-05	7.93e-05	NA	0.00157	0.00157
NC_001323	5497	T	C	0.00113	0.00082	8.78e-05	0.000381	0.00035	3.6e-05	0.00117	0.000131	9.47e-05	0.0016	0.000196	0.00178	0.00173	4.18e-05	0.00018	8.22e-05	0.000284	0.000238	3.6e-05	0.00178	0.00178
NC_001323	5498	T	C	0.000424	0.000246	0.000322	0.000611	8.73e-05	0.000216	0.000986	6.58e-05	0.000347	0.000912	0.000425	0.00106	0.00098	0.000251	0.000361	NA	0.000512	0.000318	NA	0.00106	0.00106
NC_001323	5499	A	G	0.000778	0.000329	0.000205	0.000535	NA	0.00018	0.00117	0.000263	0.000253	0.001	0.00036	0.00117	0.000903	NA	0.000586	NA	0.000397	0.000238	NA	0.00117	0.00117
NC_001323	5501	A	G	0.000992	0.000581	0.000411	0.000192	0.000352	0.000145	0.00198	0.000133	0.000316	0.00115	0.00023	0.00138	0.00173	8.38e-05	0.000226	8.27e-05	0.000457	0.00056	8.27e-05	0.00198	0.00198
NC_001323	5503	A	G	0.000532	0.000998	0.000323	0.000346	8.78e-05	NA	0.00139	0.000199	0.000158	0.000875	0.000295	0.00112	0.0013	4.19e-05	NA	NA	0.000285	0.00032	NA	0.00139	0.00139
NC_001323	5504	A	G	0.0012	0.000665	0.000117	0.000346	0.000176	3.62e-05	0.00144	NA	9.47e-05	0.00152	0.000131	0.00148	0.0017	0.000126	0.000135	0.000249	0.000514	0.00016	NA	0.0017	0.0017
NC_001323	5506	T	C	0.000922	8.33e-05	0.000264	0.000115	8.8e-05	3.62e-05	0.00175	0.000199	0.000315	0.00143	0.000427	0.00112	0.00122	8.38e-05	0.000316	NA	0.000344	8.02e-05	NA	0.00175	0.00175
NC_001323	5508	A	G	0.00106	0.000414	0.000117	0.000191	8.72e-05	3.62e-05	0.00166	6.59e-05	9.42e-05	0.000831	9.81e-05	0.00118	0.00173	4.18e-05	0.000314	NA	0.000228	0.000239	NA	0.00173	0.00173
NC_001323	5509	A	G	0.00134	0.000497	0.000234	0.000305	0.000175	3.62e-05	0.00198	NA	0.000126	0.00134	0.000164	0.00149	0.00122	8.36e-05	0.000225	NA	0.000172	7.98e-05	NA	0.00198	0.00198
NC_001323	5512	A	G	0.000639	0.000665	0.000176	0.000345	8.8e-05	3.62e-05	0.000948	6.63e-05	0.000126	0.00126	0.000164	0.00139	0.00115	8.38e-05	0.000317	0.000167	0.000404	0.00024	3.62e-05	0.00139	0.00139
NC_001323	5515	C	T	0.000848	8.32e-05	0.000205	0.000381	0.000174	0.00029	0.000996	0.000132	0.000251	0.00103	0.000491	0.000827	0.000876	0.00025	0.000269	0.000168	0.000229	0.000476	8.32e-05	0.00103	0.00103
NC_001323	5517	A	G	0.000812	0.000166	8.77e-05	0.000152	NA	0.000145	0.00168	0.000132	6.26e-05	0.00132	0.000131	0.0014	0.00179	8.34e-05	8.97e-05	NA	0.000172	7.94e-05	NA	0.00179	0.00179
NC_001323	5519	A	G	0.000947	0.000574	5.82e-05	0.00015	8.66e-05	7.19e-05	0.00171	0.000131	0.000187	0.00173	6.5e-05	0.00149	0.00147	0.000125	8.93e-05	0.00025	0.000227	7.87e-05	5.82e-05	0.00173	0.00173
NC_001323	5520	T	C	0.00116	0.000247	0.000233	0.000377	0.000174	3.6e-05	0.00252	NA	0.000249	0.00206	0.000195	0.0016	0.00139	4.16e-05	0.000224	NA	NA	0.000394	NA	0.00252	0.00252
NC_001323	5522	A	G	0.00144	0.000164	0.000204	0.000376	NA	0.000108	0.00121	0.000197	0.000312	0.00201	0.000196	0.00144	0.00163	4.17e-05	0.000314	8.34e-05	0.000171	7.9e-05	NA	0.00201	0.00201
NC_001323	5523	T	C	0.00113	0.000165	0.000146	0.000151	NA	7.22e-05	0.00189	0.00033	0.000187	0.00141	0.000228	0.00155	0.00155	0.000125	0.000224	NA	0.000343	0.000318	NA	0.00189	0.00189
NC_001323	5527	T	C	0.000706	0.00025	0.000263	0.000266	0.000352	0.000109	0.00144	6.6e-05	0.000312	0.000894	0.00036	0.00145	0.000914	8.37e-05	0.000675	0.00025	0.00069	0.0004	6.6e-05	0.00145	0.00145
NC_001323	5529	A	G	0.000567	0.000418	8.81e-05	0.000115	NA	7.27e-05	0.0013	0.000132	9.4e-05	0.00113	0.000164	0.00129	0.000874	4.2e-05	0.000135	8.3e-05	NA	8.06e-05	NA	0.0013	0.0013
NC_001323	5530	T	C	0.000531	0.000167	0.000117	0.000267	NA	NA	0.000987	NA	9.39e-05	0.00113	0.000197	0.000618	0.000516	4.2e-05	0.00018	0.000165	0.000115	0.000402	NA	0.00113	0.00113
NC_001323	5532	T	C	0.00064	0.000168	5.89e-05	7.67e-05	NA	7.31e-05	0.00148	0.000133	9.42e-05	0.00127	9.88e-05	0.000927	0.00123	0.000126	4.53e-05	0.000166	0.000116	0.000324	NA	0.00148	0.00148
NC_001323	5533	T	C	0.000569	0.00042	0.000295	0.000423	NA	0.000146	0.000853	NA	0.000282	0.000518	0.000231	0.00108	0.000595	0.000127	9.07e-05	0.000166	5.83e-05	8.12e-05	NA	0.00108	0.00108
NC_001323	5534	A	G	0.000711	0.000252	0.000118	0.000385	0.000179	0.00011	0.00117	6.66e-05	0.000439	0.000895	0.00033	0.00103	0.000834	8.44e-05	0.000272	0.000249	0.000233	0.000569	6.66e-05	0.00117	0.00117
NC_001323	5535	A	G	0.00103	0.000755	0.000147	0.000154	0.000179	0.000183	0.00153	0.000133	9.4e-05	0.0017	0.000395	0.00113	0.00147	4.22e-05	0.000363	0.000166	0.000349	0.000325	4.22e-05	0.0017	0.0017
NC_001323	5537	A	G	0.000748	0.000502	0.000236	0.000153	NA	0.000146	0.00121	6.66e-05	0.000188	0.000709	6.58e-05	0.000516	0.000398	8.44e-05	9.05e-05	NA	5.79e-05	0.000325	NA	0.00121	0.00121
NC_001323	5538	A	G	0.00082	0.000335	2.95e-05	0.000115	NA	0.000109	0.00103	6.67e-05	0.000219	0.00109	9.87e-05	0.000776	0.00119	NA	0.000362	8.32e-05	0.000348	0.000326	NA	0.00119	0.00119
NC_001323	5539	T	C	0.000748	0.000417	0.000147	0.000191	NA	0.000146	0.00108	6.65e-05	0.000188	0.00161	9.85e-05	0.00155	0.00111	8.43e-05	0.000271	8.3e-05	0.000231	0.000325	NA	0.00161	0.00161
NC_001323	5540	A	G	0.000676	0.000251	0.000206	0.000229	NA	0.000146	0.00103	0.000266	0.000344	0.00147	0.000131	0.00145	0.00116	8.43e-05	0.00018	0.000333	0.000404	8.13e-05	NA	0.00147	0.00147
NC_001323	5543	A	G	0.000676	0.000418	0.000147	0.000345	NA	7.3e-05	0.00145	0.000133	0.00025	0.00138	6.57e-05	0.0012	0.00128	4.22e-05	0.000135	NA	0.000173	0.000244	NA	0.00145	0.00145
NC_001323	5544	A	G	0.000783	0.000166	0.000206	0.000269	NA	3.65e-05	0.000859	6.68e-05	3.13e-05	0.00062	0.000131	0.00115	0.000881	4.22e-05	NA	NA	0.000288	8.14e-05	NA	0.00115	0.00115
NC_001323	5545	T	C	0.00125	0.000251	0.000118	0.000116	0.000268	7.32e-05	0.0019	6.7e-05	9.43e-05	0.00163	0.000132	0.00251	0.00124	NA	9.01e-05	8.4e-05	0.000174	0.000245	NA	0.00251	0.00251
NC_001323	5546	C	T	0.000501	8.39e-05	0.000207	0.000619	0.000268	0.000147	0.000636	0.000134	0.000346	0.00106	0.000198	0.000262	0.000563	0.000212	0.000316	8.42e-05	0.000116	8.18e-05	8.18e-05	0.00106	0.00106
NC_001323	5547	G	A	0.000538	0.00076	0.00121	0.000738	8.98e-05	0.000184	0.000911	0.000202	0.000693	0.000481	0.000859	0.00063	0.000605	0.000297	0.000813	0.000591	0.000699	0.000411	8.98e-05	0.00121	0.00121
NC_001323	5549	A	G	0.00118	0.000252	0.000177	0.000232	0.000179	0.00011	0.00232	NA	0.000189	0.00139	0.000198	0.0022	0.00133	0.000127	0.000225	8.43e-05	5.81e-05	8.18e-05	NA	0.00232	0.00232
NC_001323	5550	A	G	0.00125	0.000167	0.000177	0.000231	0.000358	7.34e-05	0.00132	0.000202	0.000157	0.00221	0.000197	0.00137	0.00145	0.000127	0.00018	NA	0.000174	0.000245	NA	0.00221	0.00221
NC_001323	5551	T	C	0.00125	8.36e-05	0.000236	0.000154	NA	3.67e-05	0.00146	6.72e-05	6.29e-05	0.00135	0.000363	0.00158	0.00101	0.00017	0.00018	8.43e-05	0.000406	0.000245	NA	0.00158	0.00158
NC_001323	5553	A	G	0.000786	0.000334	0.000354	0.000115	NA	3.67e-05	0.00137	6.7e-05	0.000314	0.00102	0.000132	0.000632	0.00109	4.25e-05	0.000135	8.49e-05	0.000406	0.000409	NA	0.00137	0.00137
NC_001323	5554	A	G	0.00107	8.32e-05	2.95e-05	0.000191	NA	7.34e-05	0.00141	6.68e-05	6.26e-05	0.00107	0.000197	0.00106	0.00113	NA	0.000269	8.51e-05	0.000116	0.000245	NA	0.00141	0.00141
NC_001323	5555	A	G	0.000677	0.000413	0.000118	0.000153	NA	3.67e-05	0.001	0.0002	6.26e-05	0.000871	9.84e-05	0.000687	0.00113	4.24e-05	4.48e-05	NA	0.000115	NA	NA	0.00113	0.00113
NC_001323	5556	T	C	0.000822	0.000497	0.000236	NA	NA	7.36e-05	0.0011	0.000134	0.000251	0.000871	0.000263	0.000634	0.000972	0.00017	8.99e-05	0.00017	NA	0.000245	NA	0.0011	0.0011
NC_001323	5557	T	C	0.000642	0.000498	0.000206	0.000383	8.92e-05	7.34e-05	0.0011	6.68e-05	0.000157	0.000726	0.000197	0.000792	0.000728	0.000127	0.000314	NA	0.000232	8.18e-05	NA	0.0011	0.0011
NC_001323	5558	A	G	0.000499	0.000332	0.000235	0.000306	8.92e-05	0.000147	0.00155	0.000333	0.000344	0.0015	0.000394	0.00127	0.00138	4.24e-05	0.000359	0.000255	0.000289	0.00049	4.24e-05	0.00155	0.00155
NC_001323	5561	A	G	0.0014	0.0005	0.000207	0.000307	0.000179	7.36e-05	0.00229	0.000134	0.000377	0.00214	0.000197	0.00213	0.00211	8.49e-05	0.000135	8.53e-05	5.84e-05	8.22e-05	5.84e-05	0.00229	0.00229
NC_001323	5563	T	C	0.000968	0.000334	0.000207	0.000231	8.95e-05	3.68e-05	0.00128	0.000201	0.000251	0.000972	0.000231	0.00112	0.00118	8.5e-05	0.000135	8.53e-05	0.000117	8.25e-05	3.68e-05	0.00128	0.00128
NC_001323	5564	A	G	0.000897	0.0005	8.86e-05	0.00027	NA	NA	0.00128	6.68e-05	0.000251	0.00141	0.000165	0.00144	0.00158	NA	0.000316	NA	0.000176	8.24e-05	NA	0.00158	0.00158
NC_001323	5566	T	C	0.000863	0.000418	0.000296	0.000116	8.98e-05	7.37e-05	0.0022	0.0002	0.00022	0.00234	6.6e-05	0.00197	0.00175	0.00017	0.000361	0.000171	0.000235	0.000248	6.6e-05	0.00234	0.00234
NC_001323	5570	A	G	0.000685	0.000503	0.000208	0.000425	0.00018	7.39e-05	0.00106	6.72e-05	0.000253	0.00137	0.000231	0.000963	0.0011	4.28e-05	0.000181	NA	0.000294	0.000499	NA	0.00137	0.00137
NC_001323	5571	T	C	0.00108	8.35e-05	0.000207	0.000309	NA	3.69e-05	0.00198	6.71e-05	0.000253	0.00201	0.000231	0.00204	0.00192	8.55e-05	0.000227	NA	0.000176	0.000249	NA	0.00204	0.00204
NC_001323	5572	T	C	0.00112	0.000335	0.000267	0.000387	9.04e-05	NA	0.00244	6.73e-05	0.000253	0.00167	0.000232	0.00215	0.0018	NA	0.000454	8.65e-05	0.000118	8.32e-05	NA	0.00244	0.00244
NC_001323	5575	A	G	0.000979	0.000337	0.000179	0.000311	9.13e-05	0.000112	0.00162	0.000203	6.36e-05	0.00164	0.0002	0.00141	0.00173	0.000172	9.1e-05	NA	0.000356	0.000168	NA	0.00173	0.00173
NC_001323	5577	T	C	0.000798	0.000168	0.000149	0.000156	0.000365	NA	0.00218	0.000204	0.000223	0.00254	0.0002	0.00201	0.00223	4.31e-05	NA	0.000176	0.000178	0.000252	NA	0.00254	0.00254
NC_001323	5578	T	C	0.00123	0.000253	0.000598	0.000195	9.13e-05	0.000112	0.00185	NA	0.000445	0.00155	0.000166	0.00147	0.00186	NA	0.000411	NA	0.000297	0.000252	NA	0.00186	0.00186
NC_001323	5580	T	C	0.00106	0.000339	0.000479	0.000548	0.000275	0.000187	0.00153	0.000273	0.000732	0.0019	0.000534	0.00158	0.0019	4.32e-05	0.00064	0.000442	0.000416	0.000505	4.32e-05	0.0019	0.0019
NC_001323	5582	A	G	0.000913	0.00017	0.0003	0.000274	9.18e-05	7.49e-05	0.00205	NA	6.37e-05	0.0013	6.68e-05	0.00147	0.00133	4.33e-05	0.000183	8.88e-05	0.00012	0.000254	NA	0.00205	0.00205
NC_001323	5583	T	C	0.000804	0.000255	0.00015	0.000314	0.000184	3.74e-05	0.00163	6.85e-05	0.000191	0.00141	0.000134	0.00103	0.0017	4.33e-05	9.17e-05	NA	0.00012	0.000422	NA	0.0017	0.0017
NC_001323	5584	T	C	0.00113	0.000341	0.00021	0.000197	NA	NA	0.00243	6.87e-05	0.000128	0.00191	0.000134	0.00136	0.00191	0.00013	0.000138	8.91e-05	0.00018	0.00017	NA	0.00243	0.00243
NC_001323	5588	A	G	0.000843	0.0006	0.000181	0.000316	0.000278	7.53e-05	0.00112	6.88e-05	0.000384	0.00127	0.000134	0.00109	0.00117	0.000174	0.000368	NA	0.000718	0.00017	NA	0.00127	0.00127
NC_001323	5590	A	G	0.000843	0.000256	9.03e-05	0.000238	9.28e-05	NA	0.00178	6.88e-05	0.000288	0.00142	0.000201	0.00142	0.0015	8.69e-05	0.000322	NA	0.00036	NA	NA	0.00178	0.00178
NC_001323	5591	A	G	0.00176	0.000425	9.02e-05	0.000197	0.000371	0.000113	0.00262	NA	0.000224	0.00218	0.000235	0.00197	0.00205	4.34e-05	0.000138	0.00027	5.99e-05	0.000255	NA	0.00262	0.00262
NC_001323	5593	T	C	0.000624	0.00034	0.000211	0.000396	0.000186	NA	0.00103	0.000207	0.000385	0.00157	0.000134	0.00071	0.00121	4.35e-05	0.000276	8.97e-05	0.000181	8.53e-05	NA	0.00157	0.00157
NC_001323	5594	A	G	0.000807	0.000255	6.03e-05	0.000238	0.000185	0.000113	0.00131	0.000206	0.000128	0.000862	0.000235	0.000983	0.000835	0.000261	0.000368	8.99e-05	0.000241	0.000256	6.03e-05	0.00131	0.00131
NC_001323	5596	T	C	0.00136	0.00017	0.000241	0.000397	9.3e-05	0.000151	0.00281	6.89e-05	0.000386	0.00214	0.00037	0.00197	0.00197	4.36e-05	0.000507	9.01e-05	6.03e-05	0.000257	4.36e-05	0.00281	0.00281
NC_001323	5599	A	G	0.00055	0.000254	0.000301	0.000669	0.000277	3.76e-05	0.00113	0.000137	0.00048	0.00107	6.7e-05	0.00126	0.00117	8.7e-05	0.000275	NA	0.000539	0.000424	NA	0.00126	0.00126
NC_001323	5600	A	G	0.000843	0.000593	0.000331	0.000236	0.000277	7.51e-05	0.00136	0.000205	0.000288	0.00174	0.000101	0.00105	0.00147	8.7e-05	0.000321	0.000181	0.000479	0.000169	7.51e-05	0.00174	0.00174
NC_001323	5604	T	C	0.00103	0.000255	0.000271	0.000512	9.22e-05	7.52e-05	0.00203	6.86e-05	0.000224	0.00236	0.000134	0.00193	0.00189	4.36e-05	0.000229	0.000273	0.0003	8.52e-05	4.36e-05	0.00236	0.00236
NC_001323	5607	T	C	0.000957	8.49e-05	0.000151	0.000317	9.26e-05	0.000188	0.00194	6.88e-05	0.000161	0.00185	0.000371	0.0021	0.00139	0.000131	0.000323	9.14e-05	0.00024	0.000342	6.88e-05	0.0021	0.0021
NC_001323	5611	T	C	0.000921	0.00017	0.000394	0.000557	0.000466	0.000151	0.00104	0.000276	0.000354	0.00134	0.000609	0.000609	0.00097	0.000175	0.000601	9.15e-05	0.000662	0.000686	9.15e-05	0.00134	0.00134
NC_001323	5613	A	G	0.000479	0.000509	0.000152	7.95e-05	NA	0.000114	0.00133	NA	0.000161	0.00093	0.000135	0.000887	0.000803	4.39e-05	0.000185	9.18e-05	0.00012	0.000257	NA	0.00133	0.00133
NC_001323	5614	T	C	0.000884	8.47e-05	6.06e-05	0.000199	9.3e-05	7.57e-05	0.00199	0.000207	0.00029	0.0017	0.000135	0.00111	0.00169	NA	0.000231	NA	0.00018	NA	NA	0.00199	0.00199
NC_001323	5616	A	G	0.000963	0.000599	0.000153	0.000282	NA	3.8e-05	0.00123	NA	0.000292	0.00104	0.000238	0.00139	0.00102	4.42e-05	0.00014	0.00037	0.000182	0.000607	NA	0.00139	0.00139
NC_001323	5618	T	C	0.00115	0.0006	0.000183	0.000484	0.000375	7.62e-05	0.00171	0.000279	0.000292	0.00177	0.000375	0.00174	0.00128	0.000132	0.000466	0.000186	0.000364	0.000347	7.62e-05	0.00177	0.00177
NC_001323	5621	C	T	0.000409	0.00043	0.000153	0.000324	NA	7.65e-05	0.001	NA	0.00013	0.000575	0.000171	0.00028	0.000895	4.42e-05	9.35e-05	0.000466	6.09e-05	8.72e-05	NA	0.001	0.001
NC_001323	5623	T	C	0.00082	8.61e-05	0.000368	0.000365	0.000188	0.000115	0.00138	0.00035	0.000553	0.0011	0.000376	0.00107	0.000936	0.000133	0.000374	9.3e-05	0.000487	0.00061	8.61e-05	0.00138	0.00138
NC_001323	5624	A	G	0.00112	0.000259	0.000123	0.000447	9.44e-05	0.00023	0.00143	7.02e-05	0.000196	0.000735	0.000206	0.00135	0.00132	0.000133	0.000141	0.000187	0.000184	0.000263	7.02e-05	0.00143	0.00143
NC_001323	5626	T	C	0.000823	0.000346	0.000277	0.000449	9.48e-05	0.000115	0.00152	0.000211	0.00036	0.000845	0.000275	0.00163	0.00115	8.89e-05	0.000471	9.37e-05	0.000738	0.000702	8.89e-05	0.00163	0.00163
NC_001323	5627	A	G	0.000902	0.000525	0.000217	0.000206	0.000192	7.73e-05	0.00119	0.000142	0.000198	0.00111	0.000243	0.00113	0.0015	0.000134	0.00019	9.42e-05	0.000248	0.000177	7.73e-05	0.0015	0.0015
NC_001323	5629	T	C	0.00101	0.00061	0.000217	0.000368	9.57e-05	0.000193	0.00206	7.09e-05	0.00023	0.00223	0.00038	0.0021	0.00181	0.000312	0.000331	0.00019	0.000309	8.83e-05	7.09e-05	0.00223	0.00223
NC_001323	5631	T	C	0.00113	0.000352	0.000373	0.000537	0.000193	0.000155	0.00158	0.000143	0.000264	0.00144	0.000416	0.00181	0.00206	0.000134	0.00038	9.5e-05	0.000435	0.000356	9.5e-05	0.00206	0.00206
NC_001323	5634	A	G	0.000686	0.000447	0.000252	0.000252	NA	0.000117	0.00187	NA	0.0003	0.00118	0.000106	0.00148	0.00173	0.000272	0.000193	NA	0.000377	9.04e-05	NA	0.00187	0.00187
NC_001323	5638	T	C	0.000912	0.000713	0.000472	0.000376	9.77e-05	0.000157	0.0014	0.000361	0.000697	0.000972	0.000351	0.0012	0.000695	0.000317	0.000721	0.000771	0.000439	0.00036	9.77e-05	0.0014	0.0014
NC_001323	5640	A	G	0.000267	0.000178	0.000157	0.000125	NA	3.92e-05	0.000819	7.21e-05	6.64e-05	0.000541	7.03e-05	0.000973	0.000697	9.06e-05	4.81e-05	NA	6.26e-05	0.00018	NA	0.000973	0.000973
NC_001323	5641	T	C	0.000798	0.000354	0.000345	0.000374	9.76e-05	0.000156	0.00125	0.000216	0.000398	0.000973	0.000421	0.000742	0.0013	NA	9.6e-05	NA	0.000438	NA	NA	0.0013	0.0013
NC_001323	5644	A	G	0.000686	0.000356	0.000252	4.18e-05	NA	0.000117	0.00111	NA	9.97e-05	0.000598	0.000141	0.00103	0.000785	4.53e-05	0.000192	9.66e-05	0.000125	0.000181	NA	0.00111	0.00111
NC_001323	5645	A	G	0.00134	8.96e-05	0.00019	0.00021	NA	0.000196	0.00246	7.23e-05	0.0001	0.00147	3.54e-05	0.00155	0.00183	0.000136	0.000242	NA	6.31e-05	9.1e-05	NA	0.00246	0.00246
NC_001323	5647	T	C	0.00131	0.000272	6.37e-05	0.000297	0.000398	0.000197	0.00265	0.00022	0.000304	0.00236	0.000143	0.00231	0.00224	0.000137	9.78e-05	0.000195	6.38e-05	0.000276	6.37e-05	0.00265	0.00265
NC_001323	5654	A	G	0.00054	0.000453	6.33e-05	0.00017	NA	7.86e-05	0.00101	NA	6.71e-05	0.00105	0.000213	0.000461	0.000526	0.000137	0.000243	9.75e-05	0.000253	0.000184	NA	0.00105	0.00105
NC_001323	5655	A	G	0.000463	0.000542	6.33e-05	0.000297	NA	0.000118	0.000964	NA	0.000101	0.000496	0.000106	0.000751	0.000921	NA	9.73e-05	9.75e-05	0.000252	NA	NA	0.000964	0.000964
NC_001323	5656	T	C	0.00119	NA	0.000221	0.000169	0.000199	0.000157	0.00173	0.000146	0.000234	0.00226	0.000177	0.0015	0.00193	4.55e-05	0.00034	NA	0.000441	9.14e-05	NA	0.00226	0.00226
NC_001323	5658	A	G	0.000851	0.000272	0.000476	0.0003	NA	3.93e-05	0.00149	0.000148	0.000202	0.00155	0.000285	0.000984	0.00162	NA	0.000293	9.77e-05	0.00019	NA	NA	0.00162	0.00162
NC_001323	5659	C	T	0.000387	9.05e-05	0.000285	0.000299	NA	7.86e-05	0.00115	7.37e-05	0.000235	0.000553	0.000249	0.000638	0.000264	9.13e-05	0.000293	0.000196	0.000253	0.000276	NA	0.00115	0.00115
NC_001323	5660	A	G	0.0016	0.00073	0.000224	0.000216	NA	3.95e-05	0.00139	0.000149	0.000339	0.00189	0.000143	0.00204	0.00154	NA	0.000345	9.82e-05	0.000383	0.000279	NA	0.00204	0.00204
NC_001323	5662	T	C	0.00132	0.000272	3.18e-05	0.000343	0.000101	0.000197	0.00163	0.000148	0.000202	0.00206	0.000214	0.00227	0.00194	4.58e-05	4.9e-05	0.000197	0.000381	9.22e-05	3.18e-05	0.00227	0.00227
NC_001323	5665	T	C	0.000976	0.000273	0.00016	0.000301	NA	3.96e-05	0.00201	0.000149	0.000339	0.00179	0.000179	0.00239	0.00155	NA	0.000246	0.000396	0.000191	0.000279	NA	0.00239	0.00239
NC_001323	5668	T	C	0.0011	NA	0.00016	0.000345	NA	0.000238	0.00206	7.45e-05	0.000304	0.00135	0.000287	0.00198	0.00128	9.24e-05	0.000296	0.000198	0.000192	0.000187	NA	0.00206	0.00206
NC_001323	5671	T	C	0.0011	9.21e-05	0.000385	0.000524	0.000102	3.98e-05	0.00143	0.000225	0.000441	0.00124	0.000252	0.00168	0.00132	4.64e-05	0.000445	9.85e-05	0.000513	0.000188	3.98e-05	0.00168	0.00168
NC_001323	5672	A	G	0.000552	0.000553	0.000193	0.000175	0.000102	3.99e-05	0.000764	7.52e-05	0.000204	0.000112	0.00018	0.000406	0.00101	0.000139	0.000248	0.000196	0.000385	0.000567	3.99e-05	0.00101	0.00101
NC_001323	5673	A	G	0.000986	0.000553	0.000225	0.000219	NA	7.99e-05	0.00153	NA	0.000136	0.0009	0.000216	0.0011	0.00124	9.31e-05	0.000149	9.88e-05	0.000257	0.000189	NA	0.00153	0.00153
NC_001323	5675	A	G	0.00106	0.000643	9.63e-05	8.69e-05	0.000205	7.97e-05	0.00105	0.00015	0.000271	0.00135	0.00018	0.00116	0.00137	4.64e-05	0.000249	NA	NA	0.000189	NA	0.00137	0.00137
NC_001323	5676	T	C	0.00134	0.000276	0.000353	0.000566	0.000205	3.99e-05	0.00181	0.00015	0.00017	0.00197	0.000503	0.0018	0.00159	4.64e-05	0.000199	NA	0.000384	0.000284	NA	0.00197	0.00197
NC_001323	5678	A	G	0.00126	0.000185	0.000257	0.000174	0.000102	0.00016	0.00214	7.48e-05	0.000271	0.0017	7.19e-05	0.00186	0.00194	0.000186	0.000249	0.000199	0.000576	0.000567	7.19e-05	0.00214	0.00214
NC_001323	5680	A	G	0.00102	0.00046	0.000128	4.32e-05	NA	0.00012	0.00271	7.47e-05	0.000779	0.00119	0.000144	0.0021	0.00168	0.00014	0.000149	9.99e-05	0.00051	NA	NA	0.00271	0.00271
NC_001323	5682	T	C	0.00106	0.000461	0.000321	8.68e-05	NA	7.99e-05	0.0021	NA	0.000238	0.00245	0.000144	0.00211	0.00213	NA	9.95e-05	NA	0.000512	0.000189	NA	0.00245	0.00245
NC_001323	5684	T	C	0.000905	0.000369	0.000257	0.000432	NA	3.99e-05	0.00219	0.000149	0.000339	0.00245	0.00018	0.00251	0.00287	9.33e-05	0.000248	NA	0.000192	0.000188	NA	0.00287	0.00287
NC_001323	5686	T	C	0.00118	0.000463	0.000161	0.000432	0.000206	4e-05	0.00114	NA	0.000339	0.00171	0.000252	0.00128	0.00167	4.67e-05	0.000199	9.94e-05	0.000256	0.000471	NA	0.00171	0.00171
NC_001323	5688	A	G	0.000593	0.000466	0.000193	0.000304	0.000207	4.01e-05	0.000902	0.000225	0.000238	0.000965	0.000108	0.00064	0.000791	4.69e-05	0.0002	9.89e-05	6.45e-05	0.00019	4.01e-05	0.000965	0.000965
NC_001323	5689	A	G	0.000989	0.000559	0.000161	0.00026	NA	8.01e-05	0.00138	NA	0.000136	0.00176	0.000144	0.00111	0.00101	4.69e-05	9.97e-05	9.89e-05	0.000193	0.00038	NA	0.00176	0.00176
NC_001323	5690	T	C	0.000712	0.000372	0.000129	0.00026	NA	4e-05	0.00128	7.47e-05	0.000136	0.00108	0.000144	0.000932	0.0011	0.000141	4.99e-05	0.000198	0.000258	0.000286	NA	0.00128	0.00128
NC_001323	5691	A	G	0.000992	0.000281	0.00042	0.00035	0.000104	4.01e-05	0.00128	NA	0.000375	0.00126	0.000218	0.00111	0.00101	9.42e-05	0.000251	NA	0.000195	0.000386	NA	0.00128	0.00128
NC_001323	5694	A	G	0.000558	0.00047	0.000259	0.000394	0.000104	4.01e-05	0.00148	0.000151	3.41e-05	0.00168	0.000363	0.00141	0.00155	NA	0.000201	NA	0.000456	0.00029	NA	0.00168	0.00168
NC_001323	5694	A	T	0.000159	9.4e-05	0.000194	0.000175	0.00261	NA	0.000239	0.000603	0.000137	5.78e-05	0.00029	0.000176	0.000133	4.72e-05	0.000953	NA	0.0026	0.000386	NA	0.00261	0.0026
NC_001323	5697	T	C	0.000947	0.000562	0.000128	0.000302	NA	0.0002	0.00181	NA	0.000305	0.00163	0.000216	0.00188	0.00143	0.000329	0.000398	0.000101	0.000259	0.000191	NA	0.00188	0.00188
NC_001323	5699	A	G	0.000753	0.000852	0.000161	0.000436	NA	8.04e-05	0.00086	0.00015	0.000204	0.00111	0.000253	0.000648	0.00103	4.72e-05	0.00015	0.000101	0.000131	NA	NA	0.00111	0.00111
NC_001323	5701	T	C	0.00126	0.000377	0.000225	0.00026	NA	4.01e-05	0.00191	0.000373	0.000204	0.0024	0.00018	0.00207	0.00165	4.71e-05	0.000249	NA	0.000259	0.000193	NA	0.0024	0.0024
NC_001323	5703	A	G	0.00135	0.000395	0.000333	0.000639	0.000217	0.000205	0.00139	0.000234	0.000455	0.00135	0.000412	0.00131	0.00175	0.000146	0.000513	0.000202	0.000339	NA	NA	0.00175	0.00175
NC_001323	5707	T	C	0.00102	0.000283	0.000224	0.000384	NA	4.02e-05	0.00187	0.000148	0.000338	0.00154	0.000215	0.00197	0.00189	4.71e-05	0.000298	0.000102	0.000577	0.000287	NA	0.00197	0.00197
NC_001323	5710	T	C	0.00126	0.000283	0.00016	0.000426	0.000104	8.05e-05	0.00125	7.41e-05	6.75e-05	0.00119	0.000394	0.00131	0.00175	0.000236	0.000347	NA	0.000448	0.000477	NA	0.00175	0.00175
NC_001323	5711	A	G	0.000709	0.000473	0.00016	0.000468	0.000209	0.000121	0.00125	0.000297	0.000236	0.00101	0.000251	0.00126	0.00131	NA	0.000198	NA	0.000128	9.55e-05	NA	0.00131	0.00131
NC_001323	5714	A	G	0.000789	0.000283	0.000128	0.000212	NA	8.06e-05	0.00163	NA	0.000168	0.0015	3.59e-05	0.00138	0.0014	4.73e-05	9.92e-05	0.000103	0.000128	0.00038	NA	0.00163	0.00163
NC_001323	5715	A	G	0.000788	9.41e-05	9.57e-05	8.48e-05	0.000105	4.03e-05	0.00096	NA	0.000168	0.000899	3.59e-05	0.000721	0.000633	9.47e-05	4.96e-05	0.000103	0.000256	0.00019	NA	0.00096	0.00096
NC_001323	5716	T	C	0.0015	NA	9.57e-05	0.000211	NA	4.03e-05	0.00249	0.000223	0.000169	0.00138	0.000108	0.00138	0.0019	4.73e-05	0.000198	0.000102	0.000192	9.52e-05	NA	0.00249	0.00249
NC_001323	5718	T	C	0.00143	0.00019	0.000256	0.000212	0.000106	4.04e-05	0.00192	0.000223	0.000203	0.00199	0.000396	0.00186	0.00185	4.75e-05	0.000249	0.000103	0.000642	0.000191	4.04e-05	0.00199	0.00199
NC_001323	5718	T	G	3.96e-05	0.000285	6.41e-05	NA	0.0033	NA	9.6e-05	0.000669	NA	0.000181	3.6e-05	0.00012	0.000271	4.75e-05	0.000646	NA	0.00218	0.000191	NA	0.0033	0.0033
NC_001323	5721	T	C	0.00183	0.000191	9.67e-05	0.000341	0.000213	8.12e-05	0.00259	0.00015	0.000476	0.00175	0.000326	0.00222	0.00235	0.000143	0.000601	0.000206	0.000453	0.000674	8.12e-05	0.00259	0.00259
NC_001323	5724	A	G	0.000885	0.000386	0.000228	4.32e-05	0.000326	4.09e-05	0.00182	0.000151	0.000378	0.00195	0.00022	0.00133	0.00186	0.000145	5.06e-05	NA	0.000263	0.000195	NA	0.00195	0.00195
NC_001323	5728	T	C	0.000638	0.000285	0.000226	0.000383	0.000214	8.16e-05	0.00144	0.000225	0.000271	0.00117	0.000109	0.000904	0.00114	4.79e-05	0.000301	0.000311	0.000258	0.000385	4.79e-05	0.00144	0.00144
NC_001323	5730	A	G	0.000557	0.000284	6.44e-05	0.000254	NA	NA	0.000767	7.47e-05	NA	0.000985	7.22e-05	0.000784	0.000909	NA	5e-05	NA	0.000128	NA	NA	0.000985	0.000985
NC_001323	5731	T	C	0.000756	0.000283	3.22e-05	0.000507	0.00032	0.000122	0.00125	NA	0.000102	0.00135	0.000181	0.000964	0.001	4.78e-05	0.0003	NA	6.41e-05	0.000192	NA	0.00135	0.00135
NC_001323	5735	A	G	0.000993	0.000476	0.000161	0.000422	0.000107	0.000163	0.00163	0.000149	0.000304	0.00204	0.00018	0.00169	0.00145	9.54e-05	0.000299	NA	0.000129	0.000193	NA	0.00204	0.00204
NC_001323	5739	T	C	0.00119	0.000477	0.000708	0.000844	0.000107	0.000327	0.00234	0.000296	0.000808	0.000923	0.000612	0.0015	0.00131	0.000143	0.000598	NA	0.00116	0.000969	NA	0.00234	0.00234
NC_001323	5741	A	G	0.000911	0.000191	0.000129	0.000295	0.000107	8.18e-05	0.00186	0.000222	0.000437	0.00208	0.000144	0.00125	0.00126	4.76e-05	0.000349	0.000204	0.000454	0.000194	4.76e-05	0.00208	0.00208
NC_001323	5742	A	G	0.00111	0.00019	0.000257	0.000421	NA	0.000123	0.00196	NA	0.000235	0.00227	0.000144	0.00119	0.00207	4.77e-05	9.97e-05	0.000102	0.000324	NA	NA	0.00227	0.00227
NC_001323	5743	T	C	0.000554	0.00019	9.66e-05	0.000126	0.000215	4.09e-05	0.00157	7.39e-05	0.000235	0.000797	0.000181	0.00107	0.00121	4.78e-05	0.00015	NA	0.000195	9.72e-05	NA	0.00157	0.00157
NC_001323	5746	G	A	0.000436	0.00135	0.00165	0.000763	0.000216	0.000206	0.000574	NA	0.000504	0.000493	0.00134	0.000477	0.000541	9.59e-05	0.000601	0.000305	0.00105	0.00059	NA	0.00165	0.00165
NC_001323	5749	T	C	0.000593	0.000193	0.000259	0.000591	0.000108	0.000165	0.00128	NA	0.000469	0.00123	0.000398	0.00142	0.00148	0.000144	0.0002	0.000101	0.000262	0.000392	NA	0.00148	0.00148
NC_001323	5751	A	G	0.000988	0.000288	6.47e-05	8.42e-05	NA	NA	0.00114	NA	0.000134	0.00124	7.23e-05	0.00101	0.000586	4.81e-05	NA	0.000202	0.000131	0.000196	NA	0.00124	0.00124
NC_001323	5752	A	G	0.000789	0.000383	0.00013	8.4e-05	0.000109	4.12e-05	0.00177	7.33e-05	0.000134	0.00093	0.000108	0.00101	0.00136	9.61e-05	5.01e-05	NA	0.000394	NA	NA	0.00177	0.00177
NC_001323	5755	A	G	0.000831	0.000483	0.000163	0.000463	NA	NA	0.000904	7.34e-05	0.000301	0.00118	0.000254	0.000712	0.00108	4.82e-05	0.000151	0.000102	0.000132	0.000296	NA	0.00118	0.00118
NC_001323	5756	A	G	0.00115	0.000192	0.00013	0.000167	NA	4.14e-05	0.000951	NA	0.0001	0.000997	0.000145	0.000652	0.00095	4.81e-05	0.000251	NA	0.000132	0.000393	NA	0.00115	0.00115
NC_001323	5757	A	G	0.00115	0.00048	0.000195	0.000462	NA	0.000124	0.0019	NA	0.000368	0.00243	0.000217	0.00214	0.0019	9.63e-05	0.000151	0.000406	0.000198	0.000197	NA	0.00243	0.00243
NC_001323	5759	A	G	0.000633	0.000483	0.00013	0.000252	NA	NA	0.0019	0.00022	0.000134	0.00188	0.000217	0.00196	0.00118	0.000145	0.000352	0.000203	0.000198	0.000297	NA	0.00196	0.00196
NC_001323	5761	A	G	0.00079	0.000193	0.00013	0.000378	0.000437	8.31e-05	0.00142	7.31e-05	0.000335	0.00138	0.000109	0.00172	0.00149	4.82e-05	0.000302	0.000303	0.000331	NA	NA	0.00172	0.00172
NC_001323	5762	A	G	0.00118	0.000193	6.5e-05	0.000502	NA	8.3e-05	0.00203	0.000292	0.000401	0.00169	0.00018	0.00184	0.00154	9.63e-05	0.000301	0.000101	0.000264	0.000197	NA	0.00203	0.00203
NC_001323	5763	A	G	0.00122	0.000289	0.000228	8.36e-05	NA	NA	0.00213	0.000146	0.0003	0.00113	0.000252	0.00202	0.00154	9.62e-05	0.000452	NA	6.61e-05	0.000197	NA	0.00213	0.00213
NC_001323	5765	A	G	0.00075	0.000387	3.26e-05	0.000293	0.00011	4.16e-05	0.00185	0.00022	0.000234	0.00164	0.000361	0.00173	0.00141	0.000241	0.000101	NA	0.000199	9.92e-05	NA	0.00185	0.00185
NC_001323	5768	A	G	0.00123	0.000194	3.27e-05	0.000168	NA	NA	0.0019	0.000146	0.000234	0.00203	0.000217	0.00144	0.00142	4.82e-05	0.000252	0.000102	0.0002	9.96e-05	NA	0.00203	0.00203
NC_001323	5769	A	G	0.000831	9.7e-05	6.54e-05	0.00021	0.000109	8.33e-05	0.00118	NA	0.0002	0.000948	0.000217	0.000538	0.00132	NA	0.000101	0.000101	0.000267	0.000199	NA	0.00132	0.00132
NC_001323	5770	A	G	0.00107	0.000194	9.8e-05	0.000209	0.000109	NA	0.0026	0.000146	3.34e-05	0.00164	0.000252	0.00161	0.00205	NA	0.000151	NA	0.000267	9.93e-05	NA	0.0026	0.0026
NC_001323	5771	A	G	0.000631	0.000193	0.000131	0.000125	NA	0.000166	0.00118	0.000145	0.0001	0.000503	0.000108	0.00107	0.000773	0.000144	0.000201	0.000202	0.000266	0.000297	NA	0.00118	0.00118
NC_001323	5772	A	G	0.00118	0.000289	6.55e-05	0.000167	0.000109	8.32e-05	0.00174	7.26e-05	0.0001	0.00213	7.21e-05	0.00172	0.00186	4.81e-05	0.000101	0.000301	6.68e-05	9.93e-05	4.81e-05	0.00213	0.00213
NC_001323	5773	T	C	0.00122	0.000579	0.000164	8.36e-05	NA	NA	0.00206	7.27e-05	6.68e-05	0.00169	0.000145	0.00137	0.00154	NA	0.000101	0.0001	6.68e-05	9.94e-05	NA	0.00206	0.00206
NC_001323	5776	T	C	0.00111	0.000388	0.000295	0.000378	0.00022	4.18e-05	0.00163	7.27e-05	0.000267	0.00212	0.000181	0.00124	0.00113	0.000193	0.000251	NA	0.000402	0.000199	NA	0.00212	0.00212
NC_001323	5777	A	G	0.000672	0.000483	0.000295	0.000252	NA	8.36e-05	0.00144	0.000145	0.000334	0.00149	0.000217	0.000647	0.0013	0.000193	0.000251	0.000197	0.000334	0.000597	NA	0.00149	0.00149
NC_001323	5781	T	C	0.00127	0.000391	0.000165	0.000169	0.000111	8.42e-05	0.00222	NA	0.000167	0.00205	0.000182	0.00193	0.00202	0.000193	0.000101	0.000196	0.000135	0.000202	NA	0.00222	0.00222
NC_001323	5782	T	C	0.00154	0.000196	0.00033	0.000381	0.000222	NA	0.00235	0.000146	0.000268	0.00242	0.000436	0.00169	0.00188	0.000145	0.000354	NA	0.000203	0.000505	NA	0.00242	0.00242
NC_001323	5784	T	C	0.00123	0.000394	0.000331	0.000552	0.000223	0.000169	0.00257	0.000146	0.000335	0.00217	0.000401	0.00151	0.00192	0.000194	0.000203	0.000195	0.00061	0.000203	0.000146	0.00257	0.00257
NC_001323	5786	A	G	0.000953	0.000396	0.000233	0.00034	0.000112	0.00017	0.000825	0.000293	0.000335	0.00111	0.000256	0.00151	0.00138	4.86e-05	0.000356	NA	0.000341	0.000102	NA	0.00151	0.00151
NC_001323	5787	T	C	0.00143	0.000395	0.000366	0.000255	0.000225	4.25e-05	0.00197	7.35e-05	0.000235	0.00124	0.000403	0.00191	0.0017	4.87e-05	0.000153	9.66e-05	0.000205	0.000204	4.25e-05	0.00197	0.00197
NC_001323	5789	C	T	0.000279	0.000298	0.000134	0.000341	0.000226	0.000299	0.000366	0.000368	0.000436	0.00105	0.000184	0.000231	0.000579	4.87e-05	0.000153	0.000192	0.000274	0.000103	4.87e-05	0.00105	0.00105
NC_001323	5790	A	G	0.000716	0.000397	0.000134	0.00017	0.000113	8.54e-05	0.00183	0.000294	0.000201	0.00117	0.000294	0.00156	0.00143	9.75e-05	0.000204	0.000192	6.86e-05	NA	NA	0.00183	0.00183
NC_001323	5791	T	C	0.00143	NA	0.000201	0.000511	NA	8.56e-05	0.0021	7.37e-05	0.000235	0.00198	0.000294	0.0019	0.00236	9.75e-05	0.000205	9.6e-05	0.000206	0.000102	NA	0.00236	0.00236
NC_001323	5793	T	C	0.00159	0.0002	0.000302	0.000426	NA	8.6e-05	0.00269	NA	0.000403	0.00222	0.000443	0.00247	0.0025	0.000147	0.000205	NA	0.000276	0.000308	NA	0.00269	0.00269
NC_001323	5797	A	G	0.000758	NA	0.000169	0.000128	0.00023	4.33e-05	0.00104	7.41e-05	0.000336	0.00148	0.000186	0.00142	0.000935	0.000196	0.000155	NA	0.000139	0.000207	NA	0.00148	0.00148
NC_001323	5798	T	C	0.000879	0.000503	0.000101	0.000172	NA	NA	0.00154	7.41e-05	0.000168	0.00123	0.000372	0.00136	0.00151	NA	0.000207	0.00019	0.000417	0.000103	NA	0.00154	0.00154
NC_001323	5799	T	C	0.000601	0.000509	0.000305	0.00026	NA	0.000261	0.00136	NA	0.000168	0.00111	0.000224	0.000398	0.00125	0.000296	0.000208	NA	0.00014	NA	NA	0.00136	0.00136
NC_001323	5801	A	G	0.000803	0.000206	0.000102	0.000348	0.000117	0.000131	0.00122	0.00015	0.00027	0.00105	7.51e-05	0.00102	0.000934	0.000198	0.000312	0.000189	0.000212	0.000315	7.51e-05	0.00122	0.00122
NC_001323	5804	A	G	0.00149	0.000308	0.000239	0.000131	0.000235	NA	0.00217	NA	0.000271	0.00214	0.000188	0.00186	0.00182	NA	5.23e-05	0.000186	0.000285	0.000106	NA	0.00217	0.00217
NC_001323	5805	T	C	0.00105	0.000309	0.00024	0.000219	0.000235	0.000131	0.00135	NA	0.000372	0.000974	0.000264	0.0014	0.00119	0.000149	0.000261	NA	0.000928	NA	NA	0.0014	0.0014
NC_001323	5807	A	G	0.00137	0.000206	6.86e-05	0.000131	NA	4.39e-05	0.00229	NA	0.000136	0.00205	7.55e-05	0.002	0.00198	9.95e-05	0.000105	NA	0.000216	0.000425	NA	0.00229	0.00229
NC_001323	5808	A	G	0.00163	0.000206	0.000104	0.000175	0.000357	8.8e-05	0.0026	0.000302	6.83e-05	0.00168	7.6e-05	0.00244	0.00215	NA	0.000158	0.000182	7.26e-05	NA	NA	0.0026	0.0026
NC_001323	5810	A	G	0.000901	0.000414	0.000105	8.81e-05	0.000121	NA	0.00116	0.000152	6.88e-05	0.000835	0.000115	0.000771	0.000786	5.05e-05	5.34e-05	8.98e-05	0.000147	0.000109	NA	0.00116	0.00116
NC_001323	5811	A	G	0.000948	0.000622	7e-05	8.84e-05	0.000122	8.86e-05	0.00138	7.65e-05	0.000138	0.00137	7.69e-05	0.00171	0.00153	5.07e-05	5.38e-05	8.96e-05	0.000297	0.000436	5.07e-05	0.00171	0.00171
NC_001323	5812	T	C	0.00116	0.000208	7.01e-05	0.000221	NA	8.86e-05	0.0012	NA	3.47e-05	0.00172	0.000192	0.00116	0.00161	0.000101	0.000162	8.93e-05	0.000149	0.000109	NA	0.00172	0.00172
NC_001323	5814	A	G	0.000538	0.000417	3.52e-05	0.000133	0.000245	NA	0.000533	7.67e-05	NA	0.000473	7.72e-05	0.00104	0.000652	5.08e-05	NA	8.84e-05	0.000225	0.00033	NA	0.00104	0.00104
NC_001323	5816	A	G	0.000413	NA	0.000211	0.000222	NA	NA	0.00093	7.62e-05	0.000173	0.001	0.000346	0.000491	0.00065	5.06e-05	0.000323	NA	0.000375	NA	NA	0.001	0.001
NC_001323	5817	A	G	0.000948	0.000104	0.000385	0.000177	0.000122	8.85e-05	0.00146	7.61e-05	0.000138	0.00141	0.000154	0.00153	0.00156	5.05e-05	0.000269	NA	0.00015	NA	NA	0.00156	0.00156
NC_001323	5818	T	C	0.000947	0.000415	NA	0.000265	0.000122	0.000177	0.00177	0.000152	0.000138	0.0013	0.000192	0.0012	0.00147	0.000202	NA	NA	0.000149	0.000109	NA	0.00177	0.00177
NC_001323	5819	T	C	0.000781	0.000416	3.49e-05	0.000266	0.000121	NA	0.000928	7.59e-05	0.000138	0.00141	0.00023	0.000597	0.00121	5.04e-05	0.000107	8.72e-05	0.000224	0.000437	NA	0.00141	0.00141
NC_001323	5821	T	C	0.000937	0.000207	6.94e-05	8.79e-05	0.00012	NA	0.0027	NA	6.84e-05	0.00188	0.000114	0.00212	0.00174	0.00015	0.000106	0.000175	7.38e-05	0.000216	NA	0.0027	0.0027
NC_001323	5823	T	C	0.00121	0.000206	0.000241	0.000175	0.000119	0.000175	0.00181	7.47e-05	0.00017	0.00223	0.000303	0.00217	0.00222	4.98e-05	0.000264	NA	0.000293	NA	NA	0.00223	0.00223
NC_001323	5826	T	C	0.000808	0.000624	0.000619	0.000262	NA	0.000132	0.00159	0.000223	0.000611	0.000991	0.999	0.000916	0.00177	0.000249	0.000792	0.000259	0.000513	0.000536	NA	0.999	0.00177
NC_001323	5828	T	C	0.000847	0.00031	0.000275	8.72e-05	NA	4.38e-05	0.00128	NA	0.000136	0.00146	0.00019	0.000913	0.00095	NA	0.000368	8.58e-05	7.32e-05	0.000213	NA	0.00146	0.00146
NC_001323	5830	A	G	0.00137	0.000517	0.000206	0.000306	0.000118	8.74e-05	0.00229	0.000148	0.000136	0.00164	0.000227	0.00178	0.00182	9.94e-05	5.26e-05	NA	7.34e-05	0.000107	NA	0.00229	0.00229
NC_001323	5834	A	G	0.000846	0.000308	0.000103	0.000391	0.000118	4.35e-05	0.00114	0.000148	0.00017	0.00112	0.00015	0.000918	0.00087	4.97e-05	0.000314	8.61e-05	7.28e-05	0.000106	4.35e-05	0.00114	0.00114
NC_001323	5836	A	G	0.00145	0.000509	0.000103	0.000173	0.000234	0.00013	0.00198	0.000222	6.77e-05	0.00165	7.5e-05	0.00189	0.00122	4.96e-05	0.000209	8.6e-05	0.00029	0.000316	4.96e-05	0.00198	0.00198
NC_001323	5837	A	G	0.00105	0.000303	0.000102	4.3e-05	0.000117	4.32e-05	0.00228	7.38e-05	0.000101	0.00177	0.000112	0.00184	0.00162	9.89e-05	5.23e-05	8.62e-05	0.000144	0.000209	4.3e-05	0.00228	0.00228
NC_001323	5839	T	C	0.000724	0.000202	0.00017	8.58e-05	NA	NA	0.00197	7.37e-05	0.000237	0.00183	0.000336	0.00211	0.00223	9.87e-05	0.000209	NA	0.00036	0.000415	NA	0.00223	0.00223
NC_001323	5841	A	G	0.000885	0.000604	0.000205	0.000301	NA	NA	0.00162	0.000221	0.000237	0.00124	0.000375	0.00178	0.00171	NA	0.000209	NA	0.000288	0.000519	NA	0.00178	0.00178
NC_001323	5843	T	C	0.000722	0.000101	0.000272	0.000343	NA	4.3e-05	0.00109	0.000147	0.000405	0.00123	0.000261	0.00118	0.00118	4.93e-05	0.000417	8.59e-05	7.16e-05	0.000412	NA	0.00123	0.00123
NC_001323	5844	A	G	0.000844	0.000404	6.81e-05	0.000172	0.000117	8.6e-05	0.000699	NA	0.000203	0.00111	0.000149	0.000591	0.000785	4.93e-05	0.000104	8.57e-05	0.000287	0.000206	NA	0.00111	0.00111
NC_001323	5845	T	C	0.000603	0.000202	0.000204	8.58e-05	NA	0.000129	0.00157	NA	0.00027	0.00129	0.000149	0.0014	0.00166	9.86e-05	0.000104	0.000343	7.18e-05	0.000309	NA	0.00166	0.00166
NC_001323	5846	T	C	0.00121	0.000101	0.00017	4.29e-05	NA	0.000129	0.00192	NA	0.000169	0.00205	0.000411	0.00204	0.0027	NA	0.000156	NA	0.00036	0.00031	NA	0.0027	0.0027
NC_001323	5848	T	C	0.00105	0.000101	0.000273	0.000259	0.000118	0.000172	0.00275	0.000296	0.000474	0.00252	0.0003	0.00236	0.00249	9.87e-05	0.000366	0.000258	0.000361	0.000311	9.87e-05	0.00275	0.00275
NC_001323	5850	A	G	0.000935	0.000612	0.000344	0.000351	NA	NA	0.00166	0.00015	0.000137	0.00112	0.000379	0.0014	0.00166	4.98e-05	0.000264	NA	7.3e-05	0.000105	NA	0.00166	0.00166
NC_001323	5853	T	C	0.00138	0.000204	0.00017	0.00039	NA	NA	0.0031	NA	0.000272	0.00271	0.000226	0.00257	0.0021	0.000198	0.00021	0.000258	0.000144	0.000418	NA	0.0031	0.0031
NC_001323	5854	T	C	0.000972	0.00092	0.000409	0.000347	0.000118	8.64e-05	0.00192	0.000149	0.000374	0.00235	0.000679	0.00187	0.00236	9.9e-05	0.000578	8.58e-05	0.00065	0.000524	8.58e-05	0.00236	0.00236
NC_001323	5856	A	G	0.000772	0.000513	0.000171	0.000393	0.000356	4.33e-05	0.0014	7.47e-05	0.000171	0.00106	0.000151	0.00117	0.00131	NA	0.000211	NA	0.000434	0.00021	NA	0.0014	0.0014
NC_001323	5857	T	C	0.000851	0.000307	0.000102	8.71e-05	NA	8.64e-05	0.00166	NA	0.000171	0.00188	7.56e-05	0.00155	0.00193	NA	5.27e-05	0.000257	0.000144	0.000209	NA	0.00193	0.00193
NC_001323	5860	T	C	0.00122	0.000205	0.000478	0.000218	NA	0.00013	0.00222	0.000149	0.000579	0.00211	0.000568	0.00128	0.00228	4.96e-05	0.000316	8.56e-05	0.000289	0.000418	NA	0.00228	0.00228
NC_001323	5862	T	C	0.000813	0.000103	0.000343	0.00044	0.000478	0.00013	0.00152	0.00015	0.000342	0.00123	0.000381	0.00133	0.000568	0.000149	0.000476	0.00017	0.000506	0.000526	0.000103	0.00152	0.00152
NC_001323	5863	A	G	0.000651	0.000104	6.86e-05	0.000221	NA	0.00013	0.00148	0.000226	0.000205	0.00129	0.000229	0.00112	0.00127	0.000149	0.000318	NA	7.24e-05	0.00021	NA	0.00148	0.00148
NC_001323	5865	A	G	0.00106	0.000412	0.000206	0.000307	NA	0.000173	0.00187	7.49e-05	6.85e-05	0.00269	0.000152	0.00213	0.00193	0.000298	0.000159	8.53e-05	0.000289	0.000314	NA	0.00269	0.00269
NC_001323	5867	A	G	0.000772	0.000413	0.000103	0.000307	NA	8.63e-05	0.00126	0.00015	0.000171	0.00134	0.000152	0.000848	0.00109	4.96e-05	NA	NA	0.000289	NA	NA	0.00134	0.00134
NC_001323	5868	A	G	0.00065	0.000206	0.000137	0.000175	NA	8.61e-05	0.00135	7.49e-05	0.000308	0.00134	7.61e-05	0.000636	0.00101	4.96e-05	0.000159	8.47e-05	0.00036	0.000105	NA	0.00135	0.00135
NC_001323	5869	T	C	0.00069	0.000617	0.000171	0.000219	NA	4.3e-05	0.00134	7.49e-05	0.000103	0.000698	0.000419	0.001	0.00114	4.96e-05	5.29e-05	8.43e-05	0.000144	0.000104	NA	0.00134	0.00134
NC_001323	5870	T	C	0.000771	0.000722	0.000411	0.000394	0.00012	4.3e-05	0.000954	7.5e-05	0.000548	0.000697	0.000343	0.000528	0.000873	4.96e-05	0.000317	NA	0.000505	0.000314	NA	0.000954	0.000954
NC_001323	5871	A	G	0.000771	0.000311	0.000103	0.000264	NA	8.6e-05	0.00173	NA	0.000377	0.00122	0.000152	0.00132	0.000872	4.95e-05	0.000265	8.38e-05	0.000288	0.000314	NA	0.00173	0.00173
NC_001323	5872	T	C	0.000934	0.000207	0.000445	0.00022	0.00012	0.000129	0.00152	7.51e-05	0.000206	0.0018	0.000305	0.00137	0.00166	4.95e-05	0.000318	NA	0.000432	0.000105	NA	0.0018	0.0018
NC_001323	5874	A	G	0.00162	0.000311	0.000308	0.000264	NA	0.000129	0.00209	0.000225	0.000206	0.00215	0.000305	0.00185	0.00166	4.94e-05	0.000212	8.41e-05	0.000289	0.000105	NA	0.00215	0.00215
NC_001323	5877	T	C	0.00154	0.00052	0.00041	8.83e-05	NA	0.000214	0.00226	0.00015	0.000446	0.00151	0.000229	0.0019	0.00131	4.93e-05	0.000371	NA	0.000217	NA	NA	0.00226	0.00226
NC_001323	5879	A	G	0.000766	0.00062	0.000102	0.00022	0.000119	4.28e-05	0.00139	0.00015	0.000308	0.00145	0.000114	0.0011	0.00127	0.000148	0.000316	NA	0.000144	NA	NA	0.00145	0.00145
NC_001323	5880	A	G	0.000888	0.00031	0.00017	0.00022	NA	4.28e-05	0.00139	7.49e-05	0.000171	0.00174	0.000267	0.00169	0.00157	NA	0.000158	0.000251	7.21e-05	0.000104	NA	0.00174	0.00174
NC_001323	5882	T	C	0.00109	0.000514	0.00034	0.000438	0.000119	0.000213	0.00231	7.46e-05	0.000274	0.00191	0.00019	0.00189	0.00148	0.000148	0.000632	0.000167	0.00043	0.000207	7.46e-05	0.00231	0.00231
NC_001323	5884	T	C	0.00105	0.000103	0.000545	0.00035	0.000238	0.000213	0.001	0.000223	0.00048	0.00115	0.000343	0.00131	0.00113	0.000148	0.000158	0.000166	0.000502	0.000312	0.000103	0.00131	0.00131
NC_001323	5885	A	G	0.000686	0.000205	0.000102	0.000263	NA	0.000128	0.000869	0.000149	NA	0.00138	0.00019	0.000678	0.0013	9.83e-05	0.000317	NA	NA	0.000104	NA	0.00138	0.00138
NC_001323	5886	T	C	0.000807	0.000307	0.000102	0.000219	NA	NA	0.00148	NA	0.000137	0.0015	7.61e-05	0.00188	0.00182	4.91e-05	0.000106	8.29e-05	0.000143	0.000312	NA	0.00188	0.00188
NC_001323	5887	T	C	0.00101	0.000205	0.000102	0.000263	NA	4.24e-05	0.00213	0.000149	0.000171	0.00213	0.000152	0.00214	0.00161	0.000147	0.000106	NA	0.000143	0.000311	NA	0.00214	0.00214
NC_001323	5890	T	C	0.00113	0.000206	0.000238	0.000528	0.000354	0.000297	0.00131	0.000297	0.000412	0.000976	0.000304	0.00125	0.00152	9.84e-05	0.000264	0.000165	0.000143	0.000207	9.84e-05	0.00152	0.00152
NC_001323	5892	T	C	0.000889	0.000411	0.000238	8.8e-05	0.000118	4.24e-05	0.00188	0.000149	0.000241	0.00149	0.000152	0.00182	0.00179	9.83e-05	0.000211	0.000248	7.16e-05	0.000415	4.24e-05	0.00188	0.00188
NC_001323	5896	T	C	0.000887	NA	6.8e-05	0.000352	0.000352	8.45e-05	0.00135	NA	0.000275	0.0015	0.000228	0.00136	0.00144	9.81e-05	0.000158	NA	0.000215	0.000104	NA	0.0015	0.0015
NC_001323	5897	A	G	0.000645	0.000413	3.4e-05	0.000352	NA	NA	0.00105	0.000296	0.00024	0.00104	7.58e-05	0.000574	0.00118	NA	0.000105	0.000249	0.000357	0.000311	NA	0.00118	0.00118
NC_001323	5902	A	G	0.000689	0.000514	0.000204	0.000353	0.000118	0.000127	0.00119	0.000149	0.000207	0.000637	0.000229	0.000994	0.00119	9.81e-05	0.000263	NA	0.000143	0.000207	NA	0.00119	0.00119
NC_001323	5903	A	G	0.000771	0.000411	0.000511	0.000221	NA	8.45e-05	0.0011	0.000298	0.000242	0.000985	3.81e-05	0.000994	0.000749	9.8e-05	0.000105	NA	0.000143	0.000104	NA	0.0011	0.0011
NC_001323	5904	A	G	0.000608	0.000615	0.00017	8.82e-05	0.000236	0.000126	0.00127	NA	0.000207	0.000867	0.000114	0.000888	0.000836	4.9e-05	0.000105	8.3e-05	7.13e-05	0.000208	NA	0.00127	0.00127
NC_001323	5905	T	C	0.00109	0.000511	0.000238	0.00053	NA	4.21e-05	0.00197	0.000224	0.000311	0.00179	0.00019	0.00167	0.00167	4.89e-05	0.000315	NA	0.000428	0.000207	NA	0.00197	0.00197
NC_001323	5907	A	G	0.000852	NA	0.000136	0.0004	NA	4.21e-05	0.00123	7.48e-05	0.000415	0.00167	0.000305	0.00109	0.00136	4.9e-05	0.000473	8.27e-05	0.000357	0.000311	NA	0.00167	0.00167
NC_001323	5908	A	G	0.000969	0.000718	0.000102	0.000266	0.000117	4.2e-05	0.00123	0.000149	0.000379	0.00104	0.000152	0.00104	0.00172	0.000146	0.000209	8.27e-05	0.000356	0.000207	4.2e-05	0.00172	0.00172
NC_001323	5909	A	G	0.00113	0.000102	6.78e-05	0.000221	NA	NA	0.0025	NA	0.000241	0.00207	0.000152	0.00245	0.00176	NA	0.000104	8.26e-05	0.000213	0.000103	NA	0.0025	0.0025
NC_001323	5911	T	C	0.000723	0.000509	0.000271	0.000222	0.000233	NA	0.00254	7.42e-05	0.000137	0.00184	7.59e-05	0.0013	0.00176	0.000146	0.000209	0.000165	NA	0.000206	NA	0.00254	0.00254
NC_001323	5914	T	C	0.000723	0.000307	0.000271	0.000759	0.00035	0.000168	0.00166	0.000149	0.00048	0.00132	0.000266	0.0015	0.00131	9.74e-05	0.000417	0.000246	0.000638	0.000308	9.74e-05	0.00166	0.00166
NC_001323	5916	A	G	0.000441	0.000712	0.000101	0.000222	0.000116	NA	0.00105	NA	0.000103	0.000686	0.000152	0.000828	0.00035	NA	NA	8.16e-05	0.000141	NA	NA	0.00105	0.00105
NC_001323	5917	A	G	0.000681	0.000305	0.000135	NA	NA	8.35e-05	0.000964	7.4e-05	0.000103	0.000685	3.8e-05	0.000518	0.000962	9.69e-05	0.000104	8.15e-05	7.06e-05	0.000512	NA	0.000964	0.000964
NC_001323	5918	A	G	0.00108	0.000508	0.000101	0.000133	NA	4.17e-05	0.00241	0.000222	0.000343	0.00183	0.000152	0.00213	0.00127	0.000145	0.000208	NA	NA	NA	NA	0.00241	0.00241
NC_001323	5920	T	C	0.0014	0.000406	0.000203	0.000266	0.000231	0.000125	0.00241	0.000148	0.000274	0.00182	0.000304	0.00145	0.00166	0.000145	5.2e-05	NA	0.000142	0.000102	NA	0.00241	0.00241
NC_001323	5922	T	C	0.00104	0.000306	0.000271	0.000269	0.000231	0.000167	0.00214	NA	0.000344	0.00221	0.000458	0.00231	0.00175	0.000194	0.000313	0.000243	0.000356	0.000206	NA	0.00231	0.00231
NC_001323	5924	A	G	0.00104	0.000405	0.000407	0.000223	0.000346	NA	0.0017	0.000298	0.000446	0.00164	0.000228	0.00205	0.00209	9.66e-05	5.21e-05	8.05e-05	0.000426	NA	NA	0.00209	0.00209
NC_001323	5925	A	G	0.00133	0.000406	0.000205	0.000179	NA	4.2e-05	0.00162	NA	0.000138	0.00181	0.000115	0.00144	0.00144	4.86e-05	0.000262	8.06e-05	7.15e-05	0.000103	NA	0.00181	0.00181
NC_001323	5927	A	G	0.00079	0.000418	0.00021	0.000416	NA	4.31e-05	0.0011	0.000231	0.000213	0.00068	0.000118	0.00067	0.000745	9.98e-05	0.000162	NA	NA	0.000106	NA	0.0011	0.0011
NC_001323	5928	C	A	0.999	0.999	1	1	1	0.999	0.998	1	1	0.999	0.999	0.999	0.998	1	1	1	1	1	0.998	1	0.002
NC_001323	5928	C	G	0.00101	0.000317	7.11e-05	0.000141	0.000122	4.36e-05	0.00159	NA	0.000144	0.0012	7.99e-05	0.000883	0.00132	5.05e-05	NA	8.15e-05	7.44e-05	0.000215	NA	0.00159	0.00159
NC_001323	5929	T	C	0.000487	0.000204	0.00024	0.000317	0.000117	0.000126	0.000873	0.000151	0.000138	0.00107	0.000115	0.00108	0.000784	9.75e-05	0.000105	NA	7.17e-05	0.000208	NA	0.00108	0.00108
NC_001323	5930	A	G	0.000973	0.000306	0.000137	0.000727	0.000117	8.41e-05	0.00127	7.55e-05	0.000276	0.00135	0.000192	0.000821	0.00131	0.000146	0.000158	NA	0.000287	0.000312	NA	0.00135	0.00135
NC_001323	5932	T	C	0.00138	0.000306	0.000444	0.000136	0.000233	4.2e-05	0.0018	7.52e-05	0.000448	0.00169	0.000269	0.00236	0.00227	9.73e-05	0.00042	NA	0.000859	0.000414	NA	0.00236	0.00236
NC_001323	5934	A	G	0.00069	0.000204	0.000274	0.000228	0.000117	8.4e-05	0.00101	NA	0.000277	0.00107	0.000154	0.000977	0.000787	4.87e-05	0.000263	8.03e-05	0.000215	0.000208	NA	0.00107	0.00107
NC_001323	5935	T	C	0.00158	0.00051	0.000343	0.000273	NA	0.000168	0.00206	NA	0.000208	0.00259	0.000116	0.00216	0.0025	4.88e-05	0.000263	0.000161	7.18e-05	0.000313	NA	0.00259	0.00259
NC_001323	5937	T	C	0.00106	0.00031	0.000172	0.000598	0.000117	0.000169	0.00237	0.000152	0.000487	0.00203	0.000543	0.00237	0.00197	9.8e-05	0.00037	8.03e-05	0.000361	0.000211	8.03e-05	0.00237	0.00237
NC_001323	5939	A	G	0.00163	0.000308	0.000275	0.000412	0.000117	NA	0.00159	0.000227	0.000312	0.00152	0.000154	0.00206	0.00118	0.000147	0.000264	NA	0.000503	NA	NA	0.00206	0.00206
NC_001323	5940	T	C	0.000856	0.000411	0.000412	0.000506	NA	4.22e-05	0.00159	0.000152	0.000313	0.00175	0.000425	0.00175	0.00171	4.9e-05	0.000529	8.03e-05	0.000649	0.000422	NA	0.00175	0.00175
NC_001323	5942	A	G	0.00159	0.000409	0.000206	0.000414	NA	0.000126	0.00248	0.000151	0.000208	0.00248	0.000154	0.00149	0.00176	9.77e-05	0.000106	NA	0.000289	0.000211	NA	0.00248	0.00248
NC_001323	5943	A	G	0.00106	0.000102	0.000172	9.15e-05	0.000233	8.41e-05	0.00182	0.000377	0.000313	0.00181	0.000193	0.00139	0.00164	0.000195	0.000317	8.05e-05	0.000144	0.000421	8.05e-05	0.00182	0.00182
NC_001323	5945	T	C	0.000895	0.000204	0.000412	0.000643	NA	0.000168	0.00164	0.000151	0.000312	0.00113	0.000231	0.00165	0.000884	9.76e-05	0.000316	NA	0.000863	0.000421	NA	0.00165	0.00165
NC_001323	5947	A	G	0.000894	0.000101	0.000137	0.000367	NA	0.000168	0.00111	NA	0.000173	0.00152	0.000115	0.00114	0.0012	0.000243	0.00021	NA	0.000359	0.000314	NA	0.00152	0.00152
NC_001323	5948	A	G	0.00101	0.000504	6.84e-05	4.58e-05	0.000115	8.37e-05	0.00196	0.00015	6.92e-05	0.00192	0.000153	0.00139	0.00169	NA	0.000262	8e-05	7.16e-05	0.000104	NA	0.00196	0.00196
NC_001323	5949	A	G	0.0015	0.000608	0.00024	9.23e-05	0.000231	4.19e-05	0.00263	7.53e-05	0.000104	0.00243	0.000308	0.00197	0.00169	4.86e-05	0.000211	0.000161	7.19e-05	NA	NA	0.00263	0.00263
NC_001323	5954	A	G	0.000726	0.000301	0.000307	0.000365	0.00308	4.16e-05	0.00112	0.000448	0.000276	0.000619	0.000115	0.00129	0.0013	4.84e-05	0.000678	NA	0.00193	0.000207	NA	0.00308	0.00308
NC_001323	5955	A	G	0.000646	0.000401	0.000102	0.000274	0.000114	8.3e-05	0.00094	NA	0.000104	0.00101	0.000153	0.00124	0.00139	4.83e-05	5.21e-05	8e-05	0.000285	0.000103	NA	0.00139	0.00139
NC_001323	5956	T	C	0.000484	0.0005	0.000137	0.000229	0.000114	4.15e-05	0.00116	7.49e-05	3.46e-05	0.000843	0.000153	0.000879	0.000671	4.84e-05	0.000157	0.00016	0.000428	0.000207	3.46e-05	0.00116	0.00116
NC_001323	5957	A	G	0.000646	0.000501	0.000273	0.000412	0.000114	0.000208	0.000942	7.49e-05	0.000207	0.0013	0.000306	0.00104	0.000584	9.67e-05	0.000261	NA	0.000286	0.000207	NA	0.0013	0.0013
NC_001323	5959	T	C	0.000726	0.0003	0.000306	0.000412	0.000341	8.3e-05	0.00103	7.47e-05	0.000345	0.00113	0.000381	0.00109	0.00126	NA	0.000365	0.00016	0.000428	0.000104	NA	0.00126	0.00126
NC_001323	5961	A	G	0.000843	0.000298	6.77e-05	0.000273	0.000113	0.000124	0.0013	NA	0.000275	0.000844	0.000114	0.00104	0.00135	4.8e-05	0.000155	NA	0.000141	0.000205	NA	0.00135	0.00135
NC_001323	5962	A	G	0.000681	9.9e-05	3.38e-05	0.000226	0.000225	NA	0.00149	7.41e-05	0.000172	0.00112	NA	0.000726	0.00117	0.000144	0.000207	NA	NA	0.000102	NA	0.00149	0.00149
NC_001323	5963	T	C	0.0012	0.000199	0.000203	9.09e-05	0.000113	0.000124	0.00198	0.000148	0.000481	0.00157	NA	0.00197	0.00149	9.58e-05	0.000362	0.00016	0.000211	0.000409	NA	0.00198	0.00198
NC_001323	5966	A	G	0.00088	0.000297	0.00027	0.000454	0.000112	0.000164	0.00208	0.000148	0.000103	0.00174	0.000113	0.00197	0.00167	4.78e-05	0.000154	8.01e-05	0.000141	0.000304	4.78e-05	0.00208	0.00208
NC_001323	5967	A	G	0.0008	0.000495	0.000135	0.000318	NA	0.000123	0.00172	7.39e-05	0.00024	0.00186	0.000227	0.00161	0.00204	NA	0.000308	0.00016	0.000281	0.000304	NA	0.00204	0.00204
NC_001323	5969	T	C	0.00116	0.000493	0.000202	9.1e-05	0.000336	8.2e-05	0.00227	0.000296	0.00024	0.00197	0.000264	0.00203	0.00159	0.000143	0.000103	NA	0.000211	0.000303	NA	0.00227	0.00227
NC_001323	5971	T	C	0.00072	0.000689	0.000168	0.000501	0.000335	0.000205	0.00123	7.39e-05	0.000309	0.000898	0.000491	0.00156	0.00105	0.000143	0.000361	7.98e-05	0.000563	0.000406	7.39e-05	0.00156	0.00156
NC_001323	5972	A	G	0.00052	0.000197	0.000135	0.000273	0.000111	4.1e-05	0.00109	NA	0.000275	0.00101	0.000264	0.000365	0.00105	9.53e-05	0.00036	0.000159	0.000351	0.000405	NA	0.00109	0.00109
NC_001323	5973	A	G	0.000801	0.000784	0.000202	0.000182	NA	4.1e-05	0.00191	0.000148	0.000103	0.00107	0.000188	0.00162	0.000957	4.77e-05	5.14e-05	7.97e-05	0.00014	0.000202	NA	0.00191	0.00191
NC_001323	5975	A	G	0.00064	0.000392	0.000337	0.000182	0.000111	8.19e-05	0.00142	7.37e-05	0.000378	0.00112	0.000226	0.000944	0.0011	0.000238	0.000205	7.99e-05	0.00014	0.000101	7.37e-05	0.00142	0.00142
NC_001323	5977	T	C	0.000798	9.77e-05	0.000168	0.000227	0.000222	8.17e-05	0.00174	0.000221	0.000583	0.00107	0.000113	0.00142	0.00138	0.000238	0.00046	0.000161	0.00021	0.000202	8.17e-05	0.00174	0.00174
NC_001323	5978	A	G	0.000877	0.000585	0.000101	0.000498	0.000332	0.000204	0.00101	0.000147	0.000616	0.000678	0.0003	0.00121	0.000461	0.000142	0.000357	0.000402	0.00021	0.000503	0.000101	0.00121	0.00121
NC_001323	5979	A	G	0.000842	0.000198	0.00017	9.17e-05	0.000112	4.1e-05	0.00115	7.43e-05	0.000208	0.00136	0.000303	0.00106	0.00125	4.77e-05	0.000258	0.000162	0.000212	0.000613	4.1e-05	0.00136	0.00136
NC_001323	5983	T	C	0.0014	0.000197	0.000235	0.00041	0.00011	8.17e-05	0.00172	NA	0.000344	0.00189	0.000113	0.00225	0.00136	NA	0.000256	8.2e-05	0.000279	0.000606	NA	0.00225	0.00225
NC_001323	5986	T	C	0.0012	0.000395	0.000201	0.000183	0.000332	4.09e-05	0.00272	0.000223	0.000172	0.00236	0.000113	0.00188	0.00184	0.000333	0.000358	8.24e-05	0.000278	NA	NA	0.00272	0.00272
NC_001323	5988	T	C	0.00104	0.000297	0.000302	0.000228	0.000111	4.09e-05	0.00236	NA	0.000241	0.00145	0.000563	0.00184	0.00175	0.000142	0.000255	NA	0.000278	0.000203	NA	0.00236	0.00236
NC_001323	5992	T	C	0.00108	0.000199	0.000268	0.000274	NA	0.000327	0.00095	7.45e-05	0.000172	0.00146	0.0003	0.00114	0.000908	4.75e-05	0.000102	NA	0.000139	0.000406	NA	0.00146	0.00146
NC_001323	5993	A	G	0.000599	0.000398	0.000168	0.000229	0.000111	4.09e-05	0.00133	0.000149	0.000345	0.00111	0.0003	0.00115	0.00163	0.000142	0.000203	8.32e-05	0.000417	0.000203	4.09e-05	0.00163	0.00163
NC_001323	5996	T	C	0.000878	0.000298	0.000302	0.000457	0.000221	0.000164	0.00187	7.47e-05	0.000586	0.00188	0.000413	0.00154	0.00155	0.000142	0.000713	8.38e-05	0.000347	0.000609	7.47e-05	0.00188	0.00188
NC_001323	5997	G	A	0.0004	0.000398	0.000201	0.000367	0.000111	0.000164	0.00101	NA	0.000207	0.00047	0.000301	0.000605	0.000919	4.75e-05	0.000357	8.38e-05	NA	0.000305	NA	0.00101	0.00101
NC_001323	5998	G	A	0.00052	0.000298	0.000806	0.000367	0.000444	0.000205	0.000435	0.00015	0.00038	0.000353	0.00128	0.000221	0.000339	0.00038	0.000459	8.39e-05	0.000279	0.000306	8.39e-05	0.00128	0.00128
NC_001323	6001	T	C	0.00076	0.000198	0.000335	0.000229	0.000111	0.000204	0.00286	0.00015	0.000207	0.00189	0.000449	0.00133	0.00228	9.48e-05	0.000611	8.4e-05	0.000208	0.000101	8.4e-05	0.00286	0.00286
NC_001323	6008	A	G	0.000762	0.0003	0.000235	0.000321	NA	0.000164	0.00108	0.000226	6.91e-05	0.000718	0.000187	0.00084	0.000888	0.000142	0.000204	8.52e-05	0.000485	0.000101	NA	0.00108	0.00108
NC_001323	6009	T	C	0.00132	0.0008	6.7e-05	0.000184	0.000333	8.21e-05	0.00237	0.00015	0.000104	0.000958	0.000187	0.00185	0.00158	4.74e-05	0.000204	8.54e-05	0.000138	0.000406	4.74e-05	0.00237	0.00237
NC_001323	6010	T	C	0.000642	0.000201	0.000168	0.000414	NA	8.21e-05	0.00114	NA	0.000414	0.00102	0.0003	0.000899	0.000347	4.73e-05	0.000306	NA	0.000277	0.000406	NA	0.00114	0.00114
NC_001323	6011	A	G	0.000441	0.000201	0.000235	0.000414	NA	4.11e-05	0.000993	NA	0.000241	0.000903	0.000187	0.000564	0.000696	9.47e-05	0.000357	NA	0.000208	NA	NA	0.000993	0.000993
NC_001323	6012	A	G	0.000802	0.000501	0.000134	0.000276	0.000111	4.1e-05	0.00214	NA	0.000138	0.00103	0.000187	0.00108	0.001	NA	0.000306	8.66e-05	0.000277	0.000203	NA	0.00214	0.00214
NC_001323	6014	C	T	0.000641	9.99e-05	0.000502	0.000411	0.00011	4.1e-05	0.000954	0.000225	0.000517	0.0011	0.000335	0.000284	0.000906	0.000142	0.000509	0.000262	0.000206	0.000405	4.1e-05	0.0011	0.0011
NC_001323	6015	G	A	0.000521	0.0001	0.000301	0.000549	NA	0.000164	0.00131	7.52e-05	0.000276	0.000734	0.000224	0.000627	0.000556	NA	0.000255	0.000263	0.000345	0.000203	NA	0.00131	0.00131
NC_001323	6016	G	A	0.000441	0.000499	0.00147	0.000504	NA	0.000205	0.000505	0.000226	0.000622	0.000735	0.00112	0.000342	0.000506	0.000236	0.000611	NA	0.000414	0.000305	NA	0.00147	0.00147
NC_001323	6018	T	C	0.00116	0.000299	0.000167	0.00032	NA	4.1e-05	0.00268	0.000299	0.000241	0.00245	0.000297	0.00228	0.00193	4.72e-05	0.000152	NA	0.000206	0.000404	NA	0.00268	0.00268
NC_001323	6019	T	C	0.00128	0.0003	0.000167	0.000367	NA	NA	0.00167	NA	0.000552	0.00196	0.000149	0.00148	0.00157	NA	0.000712	NA	0.000344	0.000202	NA	0.00196	0.00196
NC_001323	6021	A	G	0.000841	0.0003	0.000201	0.000414	0.000111	NA	0.00143	0.00015	0.000483	0.00154	0.000596	0.0023	0.00169	4.73e-05	0.000306	8.82e-05	0.000344	0.000304	NA	0.0023	0.0023
NC_001323	6022	T	C	0.00112	0.000299	0.000301	0.000321	0.000222	0.000164	0.00195	0.000224	0.000172	0.00149	0.000521	0.0015	0.00144	0.000331	0.000255	NA	0.000481	0.000506	NA	0.00195	0.00195
NC_001323	6023	G	A	0.000521	0.000603	0.00087	0.000645	0.000222	0.000288	0.000514	0.000149	0.000552	0.000869	0.00101	0.000637	0.000927	0.00019	0.00046	0.000177	0.000621	0.000611	0.000149	0.00101	0.00101
NC_001323	6026	A	G	0.000882	0.000505	0.000134	0.000278	0.000222	4.12e-05	0.0013	0.000149	0.000242	0.00138	0.000224	0.000932	0.00104	0.00019	0.000154	NA	6.9e-05	0.000408	NA	0.00138	0.00138
NC_001323	6028	A	G	0.00116	0.000201	0.0001	0.000277	0.000111	4.1e-05	0.0013	7.45e-05	0.000138	0.001	3.72e-05	0.00105	0.00141	9.47e-05	0.000204	0.000359	6.89e-05	NA	NA	0.00141	0.00141
NC_001323	6029	A	G	0.000639	0.000398	9.99e-05	0.000321	0.00011	8.18e-05	0.00183	0.000148	0.000172	0.00164	0.000185	0.00123	0.00131	9.45e-05	0.000102	NA	0.000137	0.000202	NA	0.00183	0.00183
NC_001323	6030	T	C	0.00116	0.000498	0.0001	0.000275	NA	NA	0.00193	NA	6.88e-05	0.00145	7.42e-05	0.00129	0.000735	0.000142	0.000306	0.00027	0.000275	0.000303	NA	0.00193	0.00193
NC_001323	6032	A	G	0.00124	0.000399	0.0002	0.000275	0.000332	0.000123	0.00232	0.000223	0.000172	0.00196	0.000297	0.0019	0.00169	0.000142	0.000153	NA	0.000276	0.000101	NA	0.00232	0.00232
NC_001323	6034	T	C	0.00132	0.000701	0.000167	0.000369	NA	8.18e-05	0.00222	0.000223	0.000344	0.00203	0.000223	0.00226	0.00207	4.73e-05	0.00051	NA	0.000276	0.000101	NA	0.00226	0.00226
NC_001323	6034	T	G	NA	0.001	3.34e-05	0.000138	NA	NA	5.29e-05	7.44e-05	6.89e-05	NA	7.43e-05	5.94e-05	0.000106	NA	NA	NA	6.9e-05	NA	NA	0.001	0.001
NC_001323	6036	A	G	0.00104	0.0001	0.000133	0.000599	0.000111	4.09e-05	0.00149	7.43e-05	0.000207	0.000766	0.000223	0.00149	0.00123	0.000142	0.000204	0.000182	0.000415	0.000304	4.09e-05	0.00149	0.00149
NC_001323	6037	T	C	0.00072	0.000401	0.000167	0.000277	NA	4.1e-05	0.00166	0.000149	0.000173	0.00122	0.000112	0.0015	0.00129	4.74e-05	0.000102	NA	0.000138	NA	NA	0.00166	0.00166
NC_001323	6038	T	C	0.000441	0.000402	0.0001	0.000324	0.000111	4.1e-05	0.000752	7.46e-05	0.000588	0.00077	0.000149	0.000841	0.000966	NA	0.000205	9.14e-05	0.000139	0.000305	NA	0.000966	0.000966
NC_001323	6039	A	G	0.000601	0.000101	0.000134	0.000139	NA	NA	0.000971	0.000225	0.000243	0.00103	0.000187	0.00109	0.00119	4.75e-05	0.000154	0.000368	0.000139	0.000204	NA	0.00119	0.00119
NC_001323	6040	T	C	0.00164	0.000404	6.71e-05	0.00051	0.000112	0.000164	0.00217	0.000299	0.000173	0.00278	7.47e-05	0.00164	0.0013	9.5e-05	0.000257	9.26e-05	0.00028	0.000306	6.71e-05	0.00278	0.00278
NC_001323	6043	A	G	0.000802	0.000306	0.000404	0.000468	0.000112	0.000124	0.0016	0.00015	0.000486	0.00111	0.000225	0.00117	0.00165	9.51e-05	0.000462	9.43e-05	0.00063	0.000512	9.43e-05	0.00165	0.00165
NC_001323	6044	A	G	0.000521	0.000305	3.36e-05	9.34e-05	NA	4.13e-05	0.000942	NA	0.000278	0.00105	0.000225	0.00142	0.000776	9.51e-05	0.000308	9.48e-05	0.000351	0.000102	NA	0.00142	0.00142
NC_001323	6046	A	G	0.00177	0.000611	0.000101	9.31e-05	0.000112	0.000124	0.00224	7.51e-05	6.95e-05	0.00179	0.000188	0.00193	0.00173	NA	0.000103	0.000286	0.000211	0.000103	NA	0.00224	0.00224
NC_001323	6047	A	G	0.000923	0.000407	0.000168	0.000325	0.000224	0.000124	0.00169	NA	0.000104	0.00113	0.000225	0.00131	0.00141	0.000143	0.000154	0.000288	0.000281	0.000308	NA	0.00169	0.00169
NC_001323	6049	T	C	0.00109	0.000102	0.000168	0.000325	0.000113	4.12e-05	0.00125	7.51e-05	0.000278	0.00187	0.000188	0.00139	0.00175	9.51e-05	0.000257	NA	0.000352	0.000205	NA	0.00187	0.00187
NC_001323	6050	A	G	0.000764	0.000102	0.000235	0.000279	0.000113	4.12e-05	0.00097	NA	0.000104	0.00101	0.000225	0.000821	0.00119	0.000143	0.000154	NA	0.000422	0.00041	NA	0.00119	0.00119
NC_001323	6051	A	G	0.00121	0.000203	0.000235	0.000278	0.000113	4.12e-05	0.00189	7.49e-05	0.000139	0.00142	0.000375	0.00121	0.00125	NA	0.000463	0.000195	0.000211	0.000307	NA	0.00189	0.00189
NC_001323	6054	A	G	0.000482	0.000101	0.000235	0.00037	NA	8.25e-05	0.000873	7.46e-05	0.000346	0.00082	0.00015	0.00116	0.000867	NA	0.000411	9.84e-05	0.00028	0.000306	NA	0.00116	0.00116
NC_001323	6055	A	G	0.000963	0.000303	0.000134	9.23e-05	NA	NA	0.00146	7.45e-05	0.000104	0.000755	0.000187	0.000903	0.000755	4.75e-05	0.000154	NA	0.00014	NA	NA	0.00146	0.00146
NC_001323	6056	A	G	0.00108	0.000402	0.000134	9.2e-05	NA	8.23e-05	0.00164	7.44e-05	6.93e-05	0.00151	0.000262	0.00156	0.00105	0.00019	0.000256	NA	0.00014	0.000102	NA	0.00164	0.00164
NC_001323	6058	A	G	0.00104	0.000502	0.000168	0.000184	0.000224	0.000124	0.00154	7.45e-05	0.000208	0.00097	0.000412	0.00137	0.00106	9.5e-05	0.000308	0.0001	0.00021	0.000307	7.45e-05	0.00154	0.00154
NC_001323	6059	A	G	0.00128	0.0003	0.000301	0.000275	0.000112	0.000206	0.00256	7.43e-05	0.000173	0.00216	7.47e-05	0.00158	0.00166	9.49e-05	0.000307	NA	0.00021	0.000204	NA	0.00256	0.00256
NC_001323	6061	A	G	0.00132	0.0003	0.000134	0.00023	0.000112	NA	0.00204	NA	0.000277	0.00217	7.5e-05	0.00166	0.00203	4.76e-05	0.000103	NA	7.03e-05	0.000205	NA	0.00217	0.00217
NC_001323	6062	A	G	0.000922	0.000398	3.36e-05	0.000184	0.000112	NA	0.00145	NA	0.000173	0.0014	0.0003	0.00106	0.00143	NA	NA	NA	NA	0.000102	NA	0.00145	0.00145
NC_001323	6063	A	G	0.00108	0.000793	6.71e-05	0.000183	0.000223	0.000124	0.00176	0.000223	0.000138	0.00175	0.00015	0.00127	0.0018	4.74e-05	NA	NA	0.00014	0.000307	NA	0.0018	0.0018
NC_001323	6064	T	C	0.00044	NA	0.000134	0.00023	NA	8.24e-05	0.000794	NA	0.000208	0.000914	0.000113	0.00067	0.00138	0.000143	0.000103	0.000102	0.000212	0.000103	NA	0.00138	0.00138
NC_001323	6065	A	G	0.00036	0.000199	0.000236	0.000184	0.000336	0.000124	0.0016	7.43e-05	0.000277	0.000635	0.0003	0.00128	0.00169	4.75e-05	0.000412	0.000102	0.000353	0.00041	4.75e-05	0.00169	0.00169
NC_001323	6066	A	G	0.00104	0.000402	0.000237	0.000372	0.000113	NA	0.00124	0.00015	0.00021	0.0017	0.000227	0.00122	0.00164	9.52e-05	0.000363	NA	0.000214	0.000207	NA	0.0017	0.0017
NC_001323	6071	A	G	0.00064	0.0001	0.000202	0.000508	NA	4.13e-05	0.000886	0.000224	0.000278	0.00108	0.000188	0.000762	0.000995	NA	0.00036	NA	0.000142	0.000103	NA	0.00108	0.00108
NC_001323	6072	A	G	0.00072	9.99e-05	0.000135	0.000277	NA	NA	0.00121	7.46e-05	6.94e-05	0.000945	0.00015	0.000766	0.000626	NA	0.000154	NA	0.000495	0.000308	NA	0.00121	0.00121
NC_001323	6074	A	G	0.00072	0.000101	0.000169	9.23e-05	NA	4.13e-05	0.000771	0.000225	0.000313	0.000952	0.000226	0.00134	0.00107	NA	0.000103	NA	0.000142	0.000103	NA	0.00134	0.00134
NC_001323	6078	A	G	0.000885	0.00071	3.39e-05	9.31e-05	0.000226	0.000125	0.00152	0.000376	0.000105	0.00135	3.78e-05	0.00129	0.00155	9.55e-05	0.000207	0.000218	0.000429	0.000312	3.39e-05	0.00155	0.00155
NC_001323	6080	A	G	0.00105	0.000304	0.000305	0.000233	NA	4.15e-05	0.00207	7.52e-05	0.000279	0.00159	0.000227	0.00131	0.000849	4.78e-05	0.000414	NA	0.000215	0.000208	NA	0.00207	0.00207
NC_001323	6081	A	G	0.000643	0.000503	0.000135	0.000232	0.000226	0.000207	0.00128	7.53e-05	0.000175	0.00137	0.000151	0.000803	0.00184	9.56e-05	0.000103	0.000111	0.000214	0.000311	7.53e-05	0.00184	0.00184
NC_001323	6082	T	C	0.00129	0.000302	0.000237	0.000371	0.000113	4.14e-05	0.00141	NA	0.000175	0.00182	0.000189	0.000878	0.00131	4.78e-05	0.000155	NA	0.000286	0.000311	NA	0.00182	0.00182
NC_001323	6084	A	G	0.000805	0.000303	6.79e-05	9.27e-05	NA	8.3e-05	0.00143	7.54e-05	0.000314	0.00123	0.000152	0.00118	0.000998	0.00024	0.000207	NA	7.17e-05	0.000415	NA	0.00143	0.00143
NC_001323	6085	T	C	0.00153	0.000303	0.000306	0.000279	0.000341	0.000125	0.00247	0.000226	0.00014	0.00177	0.000266	0.00186	0.00167	9.59e-05	0.000104	NA	0.000287	0.000312	NA	0.00247	0.00247
NC_001323	6087	A	G	0.000807	0.000303	0.000102	0.00028	0.000343	0.000125	0.00201	7.57e-05	0.00021	0.00164	0.000266	0.0012	0.00216	0.000144	0.00026	NA	0.000289	0.000519	NA	0.00216	0.00216
NC_001323	6089	A	G	0.00105	0.000404	6.82e-05	0.00028	NA	0.000166	0.00126	0.000152	0.000175	0.000709	0.000114	0.00114	0.00136	4.81e-05	5.22e-05	NA	0.000289	0.000208	NA	0.00136	0.00136
NC_001323	6090	A	G	0.00113	0.000404	0.000171	0.00014	NA	4.16e-05	0.00127	NA	7.02e-05	0.00134	0.000114	0.00115	0.00103	9.63e-05	5.23e-05	NA	0.000144	0.000104	NA	0.00134	0.00134
NC_001323	6092	A	G	0.000728	0.000706	6.83e-05	0.000234	0.000114	0.000125	0.00136	NA	0.000246	0.00111	0.000305	0.000929	0.00152	9.63e-05	0.000157	NA	0.000217	0.000312	NA	0.00152	0.00152
NC_001323	6094	T	C	0.000688	0.000304	0.000273	0.000234	0.000229	0.000125	0.00123	0.000305	0.000422	0.000966	0.000305	0.00117	0.00146	9.65e-05	0.000105	NA	0.000434	0.000312	NA	0.00146	0.00146
NC_001323	6095	A	G	0.000648	0.000405	3.41e-05	0.000328	0.000115	0.00025	0.000727	0.000153	0.000211	0.00146	0.00019	0.00126	0.00126	9.65e-05	0.000157	0.00024	NA	0.000208	NA	0.00146	0.00146
NC_001323	6096	T	A	0.000122	0.000203	0.000171	0.000188	0.000115	0.000125	0.00095	7.65e-05	0.000176	0.000244	0.000191	7.91e-05	0.000493	0.000193	0.00021	NA	0.000145	NA	NA	0.00095	0.00095
NC_001323	6096	T	C	0.00118	0.000304	0.000137	0.000235	0.000229	4.16e-05	0.00212	NA	0.000212	0.00203	0.000343	0.00277	0.00183	0.000145	5.25e-05	NA	7.24e-05	NA	NA	0.00277	0.00277
NC_001323	6098	A	G	0.000903	0.000416	0.000207	0.000239	0.000116	0.000168	0.00186	0.00031	0.000322	0.0019	0.000387	0.00128	0.00157	0.000147	NA	0.000123	0.000148	0.000213	NA	0.0019	0.0019
NC_001323	6100	T	C	0.000691	0.000411	0.000171	9.47e-05	0.000231	4.18e-05	0.00196	0.000153	0.00039	0.00209	0.000268	0.00235	0.00196	9.71e-05	5.28e-05	0.000249	0.000292	0.000211	4.18e-05	0.00235	0.00235
NC_001323	6103	T	C	0.000811	0.000205	0.000445	0.000378	0.000115	8.38e-05	0.00123	0.000306	0.000353	0.00119	7.65e-05	0.000574	0.00117	0.000146	0.000528	NA	0.000509	0.000421	NA	0.00123	0.00123
NC_001323	6104	A	G	0.000526	0.000205	0.000273	0.000472	0.00023	NA	0.00116	NA	0.000141	0.000596	0.000268	0.000742	0.000221	0.000194	0.000211	0.000127	0.000291	0.000105	NA	0.00116	0.00116
NC_001323	6105	A	G	0.000688	0.000204	0.000171	0.000235	0.000115	0.000126	0.00163	7.61e-05	0.000141	0.00163	7.65e-05	0.00199	0.00171	9.7e-05	0.000105	NA	0.000145	0.000105	NA	0.00199	0.00199
NC_001323	6109	T	C	0.000929	0.000204	0.000239	0.00061	0.000115	0.000293	0.00127	0.00038	0.000317	0.00175	0.000382	0.000761	0.00113	9.71e-05	0.000421	NA	0.000434	0.000733	NA	0.00175	0.00175
NC_001323	6111	T	C	0.0015	0.000306	0.000239	4.69e-05	NA	NA	0.00258	NA	7.07e-05	0.00159	0.000153	0.00154	0.0019	NA	0.000158	NA	0.000363	0.000105	NA	0.00258	0.00258
NC_001323	6112	T	C	0.00122	0.000205	0.000274	9.41e-05	NA	8.38e-05	0.00171	NA	0.000283	0.00231	0.000154	0.00189	0.00169	9.76e-05	NA	NA	7.29e-05	NA	NA	0.00231	0.00231
NC_001323	6114	T	C	0.000975	0.000413	0.000274	0.000331	NA	8.4e-05	0.00289	7.66e-05	0.000106	0.00216	0.000154	0.00287	0.00178	9.77e-05	0.000319	NA	0.000219	0.000106	NA	0.00289	0.00289
NC_001323	6115	T	C	0.00167	0.000208	0.000412	0.000286	0.000117	NA	0.00158	NA	0.000319	0.002	0.000193	0.00253	0.00273	0.000147	0.000372	NA	0.000514	NA	NA	0.00273	0.00273
NC_001323	6117	T	C	0.000774	0.000315	0.000206	0.000431	0.000583	0.000211	0.000929	NA	0.000356	0.00119	0.00031	0.000969	0.00118	0.000147	0.000107	NA	0.000515	0.000107	NA	0.00119	0.00119
NC_001323	6118	A	G	0.000616	0.000532	0.000208	0.000145	0.000118	8.48e-05	0.000936	0.000233	0.000287	0.00111	0.000314	0.000978	0.00167	0.000148	0.00027	0.000282	0.000372	0.000109	8.48e-05	0.00167	0.00167
NC_001323	6119	C	T	0.000327	0.000524	0.000138	0.000287	0.000117	8.45e-05	0.000429	NA	0.000249	0.00103	0.000194	NA	0.000561	4.92e-05	0.000214	0.000285	0.000221	0.000214	NA	0.00103	0.00103
NC_001323	6121	T	C	0.00127	0.000212	0.000208	0.00058	0.000236	0.00017	0.00226	NA	0.000357	0.00162	0.000196	0.00181	0.00171	9.87e-05	0.000215	0.000145	0.000148	0.000432	NA	0.00226	0.00226
NC_001323	6123	C	T	0.000614	0.000106	0.000242	0.000531	0.000353	0.000127	0.000882	7.75e-05	0.000357	0.000765	0.000117	0.00128	0.000985	0.000296	0.000107	0.000292	0.000371	0.000216	7.75e-05	0.00128	0.00128
NC_001323	6124	G	A	0.000408	0.000106	0.000311	0.000433	0.000117	0.000127	0.00107	0.000232	0.000856	0.000386	0.000352	0.000458	0.000413	4.92e-05	0.000375	0.000294	0.000222	0.000108	4.92e-05	0.00107	0.00107
NC_001323	6125	A	G	0.0009	0.000422	0.000138	0.000193	NA	4.25e-05	0.0017	7.75e-05	0.000179	0.00146	0.000118	0.00185	0.00108	9.84e-05	NA	NA	7.44e-05	0.00389	NA	0.00389	0.00389
NC_001323	6127	T	C	0.00102	0.000423	0.000311	0.000338	0.000118	4.25e-05	0.00243	7.76e-05	0.000286	0.00117	0.00051	0.00186	0.00176	4.92e-05	0.000268	NA	0.000298	0.000216	NA	0.00243	0.00243
NC_001323	6128	T	C	0.00115	0.000425	0.000415	0.000436	0.000353	4.25e-05	0.00154	0.000155	0.000573	0.00137	0.000432	0.0013	0.00143	0.000345	0.00043	0.000298	0.000672	0.000326	4.25e-05	0.00154	0.00154
NC_001323	6129	G	A	0.000492	0.000428	0.00118	0.000875	NA	0.000171	0.000549	0.000156	0.000645	0.000197	0.00146	0.000374	0.000505	0.000197	0.00124	0.000299	0.00127	0.00175	NA	0.00175	0.00175
NC_001323	6131	A	G	0.00172	0.000107	0.000174	0.000389	0.000353	0.000256	0.00212	7.77e-05	0.000215	0.00168	7.88e-05	0.00197	0.00212	NA	0.000216	NA	0.000299	0.000109	NA	0.00212	0.00212
NC_001323	6132	T	C	0.000738	0.000214	0.000243	0.000536	NA	8.53e-05	0.000371	7.78e-05	0.00043	0.00109	0.000434	0.00141	0.00119	9.85e-05	0.000487	0.00015	0.000299	0.000657	NA	0.00141	0.00141
NC_001323	6133	A	G	0.000737	0.000322	0.000209	0.000586	0.000118	8.53e-05	0.00131	NA	0.000359	0.0004	0.000158	0.00114	0.000769	9.85e-05	0.000433	NA	0.00015	0.00033	NA	0.00131	0.00131
NC_001323	6136	A	G	0.00103	0.000538	0.00014	0.000147	0.000118	0.000128	0.00153	7.8e-05	0.000288	0.00143	0.000277	0.00116	0.00061	NA	0.000217	NA	0.000376	0.00022	NA	0.00153	0.00153
NC_001323	6138	T	C	0.00127	0.000322	0.000314	0.000538	0.000118	8.56e-05	0.00193	0.000156	0.000395	0.00186	0.000317	0.00214	0.00194	9.87e-05	0.00038	NA	0.000602	0.000439	NA	0.00214	0.00214
NC_001323	6140	A	G	0.000738	0.000214	0.000418	0.000195	NA	8.56e-05	0.00166	7.8e-05	0.000215	0.00156	0.000198	0.000973	0.000799	NA	0.000163	0.000318	0.0003	0.000328	NA	0.00166	0.00166
NC_001323	6141	A	G	0.0014	0.000214	0.000244	0.000244	0.000236	4.28e-05	0.00187	0.000313	3.6e-05	0.00178	0.000278	0.00186	0.00197	NA	0.000217	NA	0.000226	0.00011	NA	0.00197	0.00197
NC_001323	6143	A	G	0.000618	0.000107	0.00014	0.000195	NA	8.57e-05	0.00109	7.85e-05	0.000108	0.000838	7.96e-05	0.000395	0.0009	9.9e-05	NA	0.000162	0.000151	NA	NA	0.00109	0.00109
NC_001323	6144	A	G	0.00066	0.000428	0.000105	0.000342	NA	NA	0.000698	0.000157	7.21e-05	0.00095	0.00012	0.000795	0.000364	0.000148	0.000218	0.000163	NA	0.00011	NA	0.00095	0.00095
NC_001323	6145	T	C	0.00128	0.000537	0.000316	0.000539	NA	4.29e-05	0.0021	0.000158	0.000253	0.00148	0.00032	0.00199	0.00192	4.96e-05	0.000328	0.000163	0.000303	0.000221	NA	0.0021	0.0021
NC_001323	6147	A	G	0.000916	0.00066	0.000319	0.000399	NA	4.33e-05	0.00213	0.00016	0.000366	0.00182	0.000283	0.00192	0.00129	5e-05	0.000387	0.000166	0.000843	0.000112	NA	0.00213	0.00213
NC_001323	6149	A	G	0.000942	0.00105	0.000328	0.000464	0.000247	NA	0.00195	NA	0.000188	0.00174	0.000293	0.00246	0.00178	0.000102	0.000568	0.00017	0.000397	0.000116	NA	0.00246	0.00246
NC_001323	6151	T	C	0.00128	0.000232	0.000146	0.000516	NA	4.45e-05	0.0024	0.00033	0.000264	0.00189	0.000167	0.00219	0.00154	0.000154	0.000228	0.000173	0.000238	0.000115	NA	0.0024	0.0024
NC_001323	6154	C	T	0.000504	NA	0.000214	0.000609	0.000121	8.77e-05	0.00128	NA	0.00026	0.000341	0.000163	0.000317	0.000292	0.000101	5.59e-05	0.000176	0.000235	0.000112	NA	0.00128	0.00128
NC_001323	6155	C	T	0.00042	0.00011	0.00032	0.000355	NA	0.000219	0.00107	NA	0.000297	0.0008	0.000245	0.000318	0.000977	0.000252	0.000336	NA	0.000393	0.000225	NA	0.00107	0.00107
NC_001323	6157	C	T	0.000462	0.000331	0.000107	0.000304	0.000242	0.00022	0.00108	0.00024	0.000222	0.000807	0.000245	0.00064	0.000492	0.000151	0.000392	0.000179	0.000236	0.000112	0.000107	0.00108	0.00108
NC_001323	6159	A	G	0.000627	0.000333	0.000214	0.000199	NA	NA	0.00118	8e-05	7.33e-05	0.00104	0.000246	0.000955	0.000983	5.04e-05	0.000167	NA	7.74e-05	NA	NA	0.00118	0.00118
NC_001323	6160	A	G	0.000502	0.000883	0.000143	9.96e-05	0.000242	0.000176	0.00162	7.99e-05	0.00011	0.000928	0.000205	0.000535	0.00129	0.000151	0.000279	NA	7.75e-05	0.000337	NA	0.00162	0.00162
NC_001323	6162	T	C	0.00159	0.000221	0.000356	0.000697	0.000121	0.00022	0.00289	8.02e-05	0.000734	0.00301	0.000942	0.00181	0.00238	5.04e-05	0.00067	0.000364	0.000619	0.000563	5.04e-05	0.00301	0.00301
NC_001323	6164	A	G	0.00117	0.00055	0.000248	0.000296	NA	0.00022	0.00162	0.00024	0.000366	0.00221	0.000122	0.0016	0.00159	0.000101	0.000333	NA	0.000231	0.000559	NA	0.00221	0.00221
NC_001323	6165	T	C	0.00117	0.000221	0.000463	0.000894	NA	8.81e-05	0.00205	0.00016	0.00044	0.00221	0.000327	0.00139	0.00219	5.04e-05	0.0005	NA	0.000387	0.00382	NA	0.00382	0.00382
NC_001323	6167	A	G	0.000875	0.00033	7.08e-05	0.000344	0.00012	4.4e-05	0.00163	7.99e-05	0.000365	0.00211	0.000244	0.00171	0.00139	0.000101	0.000444	NA	0.000461	0.000558	NA	0.00211	0.00211
NC_001323	6169	A	G	0.00133	0.000548	0.000141	0.000147	0.000238	0.000219	0.0024	NA	NA	0.00107	0.000162	0.00065	0.00141	0.000101	0.000111	0.000186	NA	NA	NA	0.0024	0.0024
NC_001323	6171	C	T	0.000333	0.000219	7.08e-05	0.000245	0.00012	4.39e-05	0.000987	NA	0.000183	0.000358	0.000163	0.000218	0.000809	0.000201	0.000167	0.000564	0.000229	0.000335	NA	0.000987	0.000987
NC_001323	6172	A	G	0.00075	0.000439	0.000248	0.000294	0.00012	0.000176	0.00121	8.01e-05	0.000219	0.00132	0.000489	0.00098	0.00112	5.03e-05	0.000167	NA	0.000153	0.000224	NA	0.00132	0.00132
NC_001323	6174	A	G	0.00121	0.000218	0.000213	0.00049	0.00012	8.82e-05	0.0011	NA	0.000219	0.000841	0.000122	0.00174	0.000815	0.000101	0.000613	NA	0.000229	0.000223	NA	0.00174	0.00174
NC_001323	6175	T	C	0.00125	0.000327	0.00046	0.000441	0.00012	0.000132	0.00121	0.00024	0.000585	0.000602	0.000326	0.000654	0.000407	5.04e-05	0.000446	0.00019	0.000458	0.000334	5.04e-05	0.00125	0.00125
NC_001323	6177	A	G	0.000625	0.000544	7.07e-05	0.000147	NA	8.79e-05	0.000554	NA	0.000146	0.00109	8.15e-05	0.000658	0.00123	NA	5.57e-05	NA	7.61e-05	0.000111	NA	0.00123	0.00123
NC_001323	6179	A	C	0.000209	0.000435	3.55e-05	4.89e-05	NA	NA	0.000891	7.96e-05	7.3e-05	0.000736	8.17e-05	0.000995	0.00062	5.03e-05	5.59e-05	NA	NA	NA	NA	0.000995	0.000995
NC_001323	6179	A	G	0.00159	0.000543	7.09e-05	0.000147	NA	NA	0.00234	NA	0.000146	0.00208	0.000123	0.00177	0.00196	5.03e-05	0.000168	0.000194	0.000382	0.000112	NA	0.00234	0.00234
NC_001323	6181	T	C	0.0018	0.000436	0.000177	0.000147	0.00012	0.000176	0.002	NA	0.000402	0.00258	0.000368	0.00288	0.00238	5.03e-05	0.000168	0.000195	0.000306	0.000224	NA	0.00288	0.00288
NC_001323	6183	T	C	0.00105	0.000219	0.000566	0.000831	0.00012	0.000176	0.00189	7.95e-05	0.000839	0.00184	0.00053	0.00221	0.00186	0.000101	0.000447	0.000195	0.000381	0.00101	7.95e-05	0.00221	0.00221
NC_001323	6185	A	G	0.00104	0.00055	0.000425	0.000541	0.00012	0.000265	0.00246	0.000398	0.000548	0.00236	0.000204	0.00211	0.00156	0.000101	0.000224	0.000197	0.000614	0.000451	0.000101	0.00246	0.00246
NC_001323	6187	G	A	0.000959	NA	0.000318	0.000391	0.000119	0.000309	0.000782	0.000317	0.000438	0.000744	0.000244	0.000777	0.000935	0.000352	0.000502	0.000976	0.000768	0.000677	NA	0.000976	0.000976
NC_001323	6188	A	G	0.00112	0.000328	0.000106	0.000195	0.000238	NA	0.00145	NA	7.28e-05	0.00174	0.000163	0.00123	0.00125	NA	NA	NA	7.66e-05	0.000113	NA	0.00174	0.00174
NC_001323	6189	A	G	0.00137	0.000218	0.000247	0.000195	0.000237	0.000308	0.000889	7.89e-05	0.000436	0.00161	0.000122	0.00245	0.00259	0.000201	0.000111	0.00039	0.00023	NA	NA	0.00259	0.00259
NC_001323	6191	T	A	0.000249	0.000218	0.000317	0.000145	NA	NA	0.000221	NA	0.000217	0.00074	0.000203	0.000772	0.000617	NA	0.000333	0.00116	0.000304	0.000226	NA	0.00116	0.00116
NC_001323	6191	T	C	0.000622	0.000435	0.000634	0.000388	NA	0.00022	0.00188	0.000157	0.00105	0.000864	0.000608	0.00154	0.00103	0.00015	0.000776	0.000193	0.000609	0.000564	NA	0.00188	0.00188
NC_001323	6192	A	G	0.000871	0.000218	0.000106	0.000485	NA	0.00022	0.00121	NA	0.00029	0.00197	0.000487	0.00154	0.000819	0.0001	0.000277	0.000194	0.000381	0.000339	NA	0.00197	0.00197
NC_001323	6193	A	G	0.00124	0.000325	7.04e-05	0.000338	0.000119	NA	0.00187	0.000157	0.000109	0.000992	0.000243	0.00188	0.00165	5.01e-05	0.000111	NA	0.00038	0.000225	NA	0.00188	0.00188
NC_001323	6195	A	G	0.000828	0.000433	0.000246	0.000484	NA	8.79e-05	0.000552	NA	0.000325	0.000746	0.000121	0.00133	0.00175	5e-05	5.52e-05	NA	0.000531	0.00067	NA	0.00175	0.00175
NC_001323	6196	A	G	0.000827	NA	0.000246	0.000289	NA	NA	0.000992	7.8e-05	0.000144	0.00137	8.08e-05	0.000668	0.000926	0.00015	0.000165	0.000196	0.000454	0.000556	NA	0.00137	0.00137
NC_001323	6197	A	G	0.00116	0.000215	0.000105	0.000337	0.000117	4.38e-05	0.00165	0.000156	0.000144	0.00162	4.04e-05	0.00156	0.00103	9.98e-05	0.00011	0.000196	7.56e-05	0.000111	4.04e-05	0.00165	0.00165
NC_001323	6198	A	C	4.14e-05	0.000651	NA	4.86e-05	NA	4.39e-05	0.00155	NA	0.000109	0.00414	4.07e-05	0.00394	0.0025	5e-05	0.000111	0.00238	NA	NA	NA	0.00414	0.00414
NC_001323	6198	A	G	0.00124	0.000543	0.000177	0.000146	0.000118	8.79e-05	0.00233	0.000157	0.000291	0.00226	0.000204	0.00248	0.00198	5e-05	0.000166	0.000199	7.65e-05	0.000337	5e-05	0.00248	0.00248
NC_001323	6202	T	C	0.000785	0.000216	0.000563	0.00048	0.000117	4.4e-05	0.000988	0.000157	0.000289	0.000879	0.000363	0.00135	0.00155	0.0001	0.000383	NA	0.00076	0.000334	NA	0.00155	0.00155
NC_001323	6203	A	G	0.000619	0.000108	0.00014	0.000143	NA	4.39e-05	0.00055	7.82e-05	0.000504	0.001	0.000161	0.000561	0.000717	5e-05	5.47e-05	NA	0.000379	0.000665	NA	0.001	0.001
NC_001323	6204	A	G	0.000454	0.000538	3.51e-05	0.000525	0.000117	NA	0.00121	7.8e-05	0.000252	0.00138	0.000121	0.000675	0.00113	NA	0.000219	NA	NA	0.000221	NA	0.00138	0.00138
NC_001323	6205	A	G	0.000704	0.000217	0.000283	0.00053	NA	4.4e-05	0.00132	0.000157	0.000254	0.00164	8.11e-05	0.00113	0.00124	5.02e-05	0.00022	NA	0.000307	NA	NA	0.00164	0.00164
NC_001323	6207	A	C	8.92e-05	0.000364	0.000191	0.000266	0.000128	4.71e-05	0.000995	NA	0.000118	0.0018	8.84e-05	0.00115	0.0026	NA	5.96e-05	0.0012	8.38e-05	0.00037	NA	0.0026	0.0026
NC_001323	6207	A	G	0.000713	0.000364	0.000383	0.000372	0.000128	9.42e-05	0.00299	0.000255	0.000315	0.00219	0.000177	0.00219	0.00135	0.000162	0.000119	NA	0.000335	0.00037	NA	0.00299	0.00299
NC_001323	6209	C	A	0.000124	0.000216	0.000211	0.000288	0.000117	4.41e-05	0.000221	NA	0.000108	0.00103	0.000322	0.00046	0.000311	0.00015	5.49e-05	0.0002	7.63e-05	0.000334	NA	0.00103	0.00103
NC_001323	6213	A	G	0.00054	0.000329	0.00032	0.000244	0.000355	8.9e-05	0.00221	7.96e-05	0.000183	0.00249	8.15e-05	0.00128	0.00221	5.06e-05	0.000166	NA	0.000232	0.000114	NA	0.00249	0.00249
NC_001323	6214	C	T	0.000412	0.000216	0.000246	0.000144	0.00035	0.000132	0.00144	7.85e-05	0.000289	0.000525	0.000241	0.000349	0.000737	0.000301	0.000274	0.000412	0.000152	0.000224	7.85e-05	0.00144	0.00144
NC_001323	6215	C	A	4.13e-05	NA	0.000141	0.000287	NA	NA	0.00111	7.84e-05	0.000253	0.000396	0.000121	NA	0.000422	5.03e-05	0.000219	0.000416	0.000152	0.000336	NA	0.00111	0.00111
NC_001323	6215	C	T	0.000743	0.000542	0.000211	0.000239	0.000117	8.84e-05	0.00232	NA	0.000325	0.00145	0.000322	0.00257	0.000422	0.000402	0.000164	0.000831	0.000228	0.000112	NA	0.00257	0.00257
NC_001323	6216	G	A	0.000496	0.000108	0.000705	0.000716	0.000704	0.000133	0.00154	0.000315	0.000542	0.00172	0.000605	0.000934	0.00148	0.000251	0.000659	0.000208	0.000533	0.000672	0.000108	0.00172	0.00172
NC_001323	6216	G	T	0.000124	0.000434	0.000176	0.000143	NA	4.43e-05	0.000662	NA	0.000108	0.000265	0.000323	0.000234	0.000211	0.000151	5.49e-05	0.00104	0.000304	0.000112	NA	0.00104	0.00104
NC_001323	6217	C	T	0.000372	0.000108	0.000388	0.000142	NA	4.43e-05	0.000878	0.000157	0.000325	0.00106	0.000161	0.00152	0.00116	5.02e-05	0.00011	NA	0.000379	0.000335	NA	0.00152	0.00152
NC_001323	6218	C	T	0.000494	0.000215	0.00014	0.000377	NA	0.000132	0.0013	0.000157	0.000252	0.00145	8.02e-05	0.00127	0.000836	0.00015	NA	0.000619	7.54e-05	0.000222	NA	0.00145	0.00145
NC_001323	6219	A	G	0.000986	0.000319	0.000105	0.000282	NA	0.000132	0.000965	7.81e-05	0.000144	0.00118	7.99e-05	0.000807	0.00125	0.00015	0.000218	NA	0.000526	NA	NA	0.00125	0.00125
NC_001323	6220	T	C	0.00103	0.000319	0.000279	0.000188	0.000232	8.78e-05	0.000852	0.000156	0.000143	0.00105	0.000239	0.00127	0.000827	9.99e-05	0.000217	NA	0.000375	0.000221	NA	0.00127	0.00127
NC_001323	6221	T	C	0.000739	0.000213	0.000385	0.000376	0.000116	NA	0.00432	NA	0.000394	0.00417	0.000598	0.00365	0.00286	0.0001	0.000435	NA	0.000901	0.000442	NA	0.00432	0.00432
NC_001323	6223	T	C	0.000574	0.00032	0.000244	0.000423	0.000117	0.000132	0.00268	0.000312	0.000179	0.00128	0.000438	0.00169	0.0005	NA	0.000326	NA	0.000449	0.000551	NA	0.00268	0.00268
NC_001323	6224	A	G	0.000534	0.000644	0.000245	0.000141	0.000117	0.000132	0.000712	0.000235	0.000465	0.000381	0.000279	0.00111	0.000591	5.01e-05	0.000381	NA	0.000449	0.00011	NA	0.00111	0.00111
NC_001323	6227	T	C	0.00106	0.000214	0.000278	0.000607	NA	8.8e-05	0.00179	0.000312	0.00025	0.00227	0.000119	0.00143	0.00145	5.02e-05	0.000271	NA	7.46e-05	0.000548	NA	0.00227	0.00227
NC_001323	6230	G	A	0.00041	0.00043	0.000768	0.000845	0.002	0.000398	0.000388	0.00101	0.000678	0.000372	0.00103	0.000538	0.00113	0.000101	0.000434	0.00019	0.000599	0.000439	0.000101	0.002	0.002
NC_001323	6232	T	C	0.000817	0.000321	0.000381	0.000605	0.000117	NA	0.00142	0.000389	0.000248	0.000975	0.000197	0.000741	0.000648	0.00015	0.000486	0.000186	0.000372	0.000109	NA	0.00142	0.00142
NC_001323	6233	A	G	0.000612	0.000427	0.000174	0.00014	NA	0.000132	0.0014	NA	0.000106	0.000844	0.000118	0.000837	0.000823	5.02e-05	0.000108	NA	7.45e-05	0.000437	NA	0.0014	0.0014
NC_001323	6234	T	C	0.00159	0.000321	0.000208	0.000233	0.000117	4.42e-05	0.00231	NA	0.000461	0.00156	0.000118	0.00156	0.00173	5.03e-05	0.000378	NA	0.000149	0.000436	NA	0.00231	0.00231
NC_001323	6236	A	G	0.00147	0.000215	0.000312	0.000558	0.000234	0.000133	0.00208	7.73e-05	0.000425	0.00189	0.000315	0.00225	0.00169	5.03e-05	0.000378	NA	0.000446	0.000218	NA	0.00225	0.00225
NC_001323	6237	A	G	0.00139	0.000107	0.000243	0.000186	0.000233	4.43e-05	0.00188	NA	0.000389	0.00118	0.000276	0.00224	0.00221	5.02e-05	0.000378	NA	0.000297	NA	NA	0.00224	0.00224
NC_001323	6240	A	G	0.000906	0.000435	0.000175	0.000329	NA	4.49e-05	0.000964	0.000156	0.000215	0.0014	0.0002	0.0011	0.00122	0.000101	0.000109	0.000177	0.000376	0.000332	NA	0.0014	0.0014
NC_001323	6242	C	T	0.000732	NA	0.000104	4.61e-05	0.000116	0.000178	0.00026	7.68e-05	0.000106	0.00104	7.85e-05	0.000698	0.000518	0.0001	5.38e-05	NA	7.35e-05	0.000325	NA	0.00104	0.00104
NC_001323	6244	T	C	0.000813	0.000107	0.000242	0.000601	0.00035	0.000178	0.00161	7.68e-05	0.000281	0.000685	0.000235	0.000981	0.000933	0.000201	0.000485	0.000173	0.000515	0.000761	7.68e-05	0.00161	0.00161
NC_001323	6245	A	G	0.000609	0.000213	0.000138	0.000184	NA	0.000179	0.00126	0.000153	0.000176	0.000565	7.83e-05	0.000679	0.000839	5.02e-05	NA	NA	NA	0.000109	NA	0.00126	0.00126
NC_001323	6246	T	C	0.000691	0.000319	0.000242	0.00023	0.000117	4.47e-05	0.00201	7.67e-05	0.000211	0.00203	3.92e-05	0.00126	0.00142	NA	0.000108	NA	7.36e-05	0.000109	NA	0.00203	0.00203
NC_001323	6247	T	C	0.0013	0.000107	0.000173	0.000231	NA	8.96e-05	0.00233	0.00023	0.000316	0.0018	7.85e-05	0.00268	0.0015	0.000252	0.00027	NA	0.000221	0.000109	NA	0.00268	0.00268
NC_001323	6253	T	C	0.000892	0.000107	0.00031	0.000137	0.000117	0.00018	0.000797	NA	0.000209	0.00132	0.000195	0.000836	0.00145	0.000101	0.000538	NA	7.32e-05	0.000435	NA	0.00145	0.00145
NC_001323	6254	T	C	0.00073	0.000429	0.000379	0.000457	NA	NA	0.00151	NA	0.000313	0.00197	0.000312	0.000828	0.0016	5.05e-05	0.000269	NA	0.000147	0.000437	NA	0.00197	0.00197
NC_001323	6258	C	T	0.000409	0.000437	0.000278	0.000232	0.000119	9.09e-05	0.000855	0.000307	0.000245	0.00108	0.000196	0.000722	0.000472	0.000102	0.000217	0.000161	NA	NA	NA	0.00108	0.00108
NC_001323	6260	C	T	0.000492	0.00011	0.000105	0.00014	0.00012	0.000228	0.00115	7.69e-05	0.000246	0.000215	0.000118	0.000447	0.000623	0.000102	0.000163	NA	0.000224	0.000222	NA	0.00115	0.00115
NC_001323	6264	A	G	0.000452	0.00044	0.00014	0.00028	NA	4.59e-05	0.00132	NA	NA	0.000822	0.000119	0.00112	0.00134	NA	5.48e-05	NA	7.47e-05	0.000112	NA	0.00134	0.00134
NC_001323	6267	A	G	0.000495	0.000332	NA	4.68e-05	0.000243	0.000138	0.000357	0.000155	0.000211	0.000996	0.000119	0.00025	0.000577	NA	0.00011	NA	7.51e-05	0.000112	NA	0.000996	0.000996
NC_001323	6268	T	C	0.000826	0.000553	0.000105	9.37e-05	NA	NA	0.00113	NA	NA	0.00129	0.000159	0.00132	0.00158	NA	0.00022	NA	0.000226	0.000112	NA	0.00158	0.00158
NC_001323	6269	T	C	0.00062	0.000333	0.000246	9.36e-05	0.000122	9.22e-05	0.000983	0.000311	0.000141	0.00108	0.000279	0.000903	0.000993	0.000103	0.000275	0.00029	NA	0.000559	NA	0.00108	0.00108
NC_001323	6270	A	G	0.000867	NA	0.000211	0.000375	0.000122	4.61e-05	0.00104	7.77e-05	0.000281	0.00176	0.000399	0.00114	0.00162	5.16e-05	0.000274	NA	0.000151	0.000223	NA	0.00176	0.00176
NC_001323	6273	A	G	0.000782	0.000444	0.00035	9.33e-05	NA	0.000184	0.000816	7.74e-05	3.5e-05	0.00125	0.000199	0.00136	0.00117	0.000103	5.46e-05	0.000282	0.0003	0.000111	NA	0.00136	0.00136
NC_001323	6274	T	C	0.000947	0.000334	0.000175	4.67e-05	0.000121	4.61e-05	0.00101	0.000155	0.00035	0.000764	3.98e-05	0.000636	0.00089	NA	0.000273	NA	0.000375	0.000223	NA	0.00101	0.00101
NC_001323	6275	A	G	0.000823	0.000222	0.00028	0.00028	0.000364	0.000138	0.00101	7.72e-05	0.000105	0.00104	0.000318	0.00079	0.000679	NA	0.000218	NA	0.00015	0.000223	NA	0.00104	0.00104
NC_001323	6277	T	C	0.0007	0.000559	0.00014	0.00042	0.000122	NA	0.00112	7.76e-05	0.000385	0.00103	0.000278	0.00109	0.00134	5.15e-05	0.000273	0.000137	0.000451	0.000558	NA	0.00134	0.00134
NC_001323	6278	A	G	0.000659	0.000224	7.01e-05	0.000281	NA	9.27e-05	0.000917	NA	0.00014	0.000647	0.000159	0.001	0.000795	0.000103	0.000164	0.000136	0.00015	0.000558	NA	0.001	0.001
NC_001323	6279	T	C	0.000535	0.000112	0.00028	0.000374	0.000121	NA	0.00124	0.000155	0.00028	0.000552	0.000159	0.000384	0.000527	0.000103	0.000109	0.000135	0.00015	0.000223	NA	0.00124	0.00124
NC_001323	6280	A	G	0.000822	0.000335	0.00021	0.000186	0.000121	0.000278	0.00123	0.000155	0.00028	0.00155	0.000159	0.00114	0.00137	NA	0.000218	NA	0.000449	NA	NA	0.00155	0.00155
Note: #Here only the sites in the mtND2 region with minor allele frequency≥0.1% were presented. data were presented as the ration of alternative allele.NA, the alternative allele was undetectable .
Alt,alternative allele. Ref, the reference allele; Max,maximum alternative allele frequency; Min, minimum alternative allele frequency;MAX MAF, the maximum of minor allele frequency
For population, SR, silky♂×Rhode Island Red♀; RS, Rhode Island Red♂×silky ♀; SG, silky♂×Gushi Chicken♀; RR, Rhode Island Red (♂) × Rhode Island Red ♀.
For tissues,CE, cerebrum; PE, pectoral; VF, visceral fat; HE, heart; KI, kidney; LU, lung; GI, gizzard; PR, proventriculus; TE, testis; CR, crureus;CR1-CR7, crureus from different individuals; Homo1 and Homo2, mixed tissue samples from same individuals.
