# Supplementary material for: Heteroplasmy in the complete chicken mitochondrial genome
Source: PLoS One. 2019 Nov 8;14(11):e0224677. doi: 10.1371/journal.pone.0224677 (PMC6839896; doi:10.1371/journal.pone.0224677)
Supplement: S6 Table — (XLSX) [file pone.0224677.s011.xlsx]

## Sheet: Sheet1
Supplementary Table 6 The heteroplasmic information of mt.A5694T and mt.T5718G in bood
DNA of constructed heteroplasmic population(detected by pyrosequencing )
generation	age	sample	Sex	population	father	mother	mt.5694A%	mt.5718T%
F0	45W	091	♂	R	-	-	100	100
F0	45W	092	♂	R	-	-	100	100
F0	45W	202	♀	R	-	-	66.4	59
F0	45W	203	♀	R	-	-	75.2	70.7
F0	45W	204	♀	R	-	-	96.1	94.6
F0	45W	205	♀	R	-	-	76	70.7
F0	45W	206	♀	R	-	-	100	100
F0	45W	207	♀	R	-	-	89.5	88.1
F0	45W	208	♀	R	-	-	94.2	91.3
F0	45W	209	♀	R	-	-	93.3	92.2
F0	45W	210	♀	R	-	-	97.8	95.8
F0	45W	211	♀	R	-	-	84.7	82
F0	45W	212	♀	R	-	-	98.6	97.1
F0	45W	213	♀	R	-	-	96	93.7
F0	45W	214	♀	R	-	-	100	100
F0	45W	215	♀	R	-	-	94.2	92.3
F0	45W	216	♀	R	-	-	96	94.9
F0	45W	217	♀	R	-	-	98.7	96.4
F0	45W	218	♀	R	-	-	100	100
F0	45W	219	♀	R	-	-	100	100
F0	45W	220	♀	R	-	-	100	100
F0	45W	221	♀	R	-	-	100	100
F0	45W	222	♀	R	-	-	100	100
F0	45W	087	♀	R	-	-	100	100
F0	45W	088	♀	R	-	-	100	100
F0	45W	089	♀	R	-	-	1.7	1.25
F0	45W	093	♂	S	-	-	4.1	3.55
F0	45W	094	♂	S	-	-	100	100
F0	45W	063	♀	S	-	-	100	100
F0	45W	064	♀	S	-	-	100	100
F0	45W	065	♀	S	-	-	100	100
F0	45W	067	♀	S	-	-	100	100
F0	45W	068	♀	S	-	-	100	100
F0	45W	069	♀	S	-	-	100	100
F0	45W	070	♀	S	-	-	100	100
F0	45W	071	♀	S	-	-	100	100
F0	45W	072	♀	S	-	-	100	100
F0	45W	073	♀	S	-	-	100	100
F0	45W	074	♀	S	-	-	100	100
F0	45W	075	♀	S	-	-	93.5	100
F0	45W	076	♀	S	-	-	99.5	100
F0	45W	077	♀	S	-	-	93.8	92.6
F0	45W	078	♀	S	-	-	95.5	93
F0	45W	079	♀	S	-	-	4.5	3.75
F0	45W	080	♀	S	-	-	92.9	90.3
F0	45W	081	♀	S	-	-	73.9	69.3
F0	45W	083	♀	S	-	-	100	100
F0	45W	084	♀	S	-	-	87.2	82.4
F0	45W	085	♀	S	-	-	69.2	65.6
F0	45W	086	♀	S	-	-	11.7	11.55
F1	60d	202-1	♂	RR	091	202	100	100
F1	60d	204-3	♀	RR	091	204	100	100
F1	60d	204-1	♂	RR	091	204	100	100
F1	60d	204-5	♂	RR	091	204	100	100
F1	60d	205-1	♂	RR	091	205	100	100
F1	60d	207-3	♂	RR	091	207	100	100
F1	60d	207-5	♀	RR	091	207	100	100
F1	60d	207-2	♂	RR	091	207	100	100
F1	60d	208-2	♂	RR	092	208	100	100
F1	60d	208-1	♀	RR	092	208	100	100
F1	60d	208-5	♂	RR	092	208	100	100
F1	60d	208-4	♂	RR	092	208	100	100
F1	60d	208-6	♀	RR	092	208	100	100
F1	60d	210-4	♂	RR	092	210	97.6	100
F1	60d	211-2	♂	RR	092	211	100	100
F1	60d	211-6	♂	RR	092	211	100	100
F1	60d	211-3	♀	RR	092	211	100	100
F1	60d	211-8	♀	RR	092	211	100	100
F1	60d	212-2	♂	RR	092	212	100	100
F1	60d	212-3	♂	RR	092	212	100	100
F1	60d	212-1	♀	RR	092	212	98.6	100
F1	60d	213-2	♂	RR	092	213	100	100
F1	60d	213-3	♀	RR	092	213	100	100
F1	60d	213-5	♂	RR	092	213	100	100
F1	60d	213-5	♂	RR	092	213	100	100
F1	60d	213-1	♀	RR	092	213	100	100
F1	60d	213-7	♀	RR	092	213	100	100
F1	60d	063-1	♂	RS	091	063	100	100
F1	60d	066-1	♀	RS	091	066	100	100
F1	60d	066-2	♂	RS	091	066	100	100
F1	60d	066-3	♂	RS	091	066	100	100
F1	60d	067-3	♀	RS	091	067	100	100
F1	60d	067-1	♂	RS	091	067	100	100
F1	60d	067-2	♂	RS	091	067	100	100
F1	60d	068-1	♂	RS	091	068	100	100
F1	60d	068-2	♂	RS	091	068	98.9	100
F1	60d	068-3	♂	RS	091	068	100	100
F1	60d	068-4	♀	RS	091	068	100	100
F1	60d	068-5	♂	RS	091	068	100	100
F1	60d	068-6	♂	RS	091	068	100	100
F1	60d	069-2	♂	RS	092	069	100	100
F1	60d	075-1	♂	SS	093	075	100	100
F1	60d	075-3	♀	SS	093	075	100	100
F1	60d	076-2	♂	SS	093	076	100	100
F1	60d	076-3	♂	SS	093	076	100	100
F1	60d	077-2	♀	SS	093	077	100	100
F1	60d	077-3	♀	SS	093	077	100	100
F1	60d	078-1	♀	SS	093	078	100	100
F1	60d	079-2	♀	SS	093	079	100	100
F1	60d	080-2	♂	SS	093	080	100	100
F1	60d	080-3	♀	SS	093	080	100	100
F1	60d	080-7	♂	SS	093	080	96.1	93.3
F1	60d	080-8	♀	SS	093	080	100	100
F1	60d	080-1	♀	SS	093	080	100	100
F1	60d	080-4	♂	SS	093	080	100	100
F1	60d	080-5	♂	SS	093	080	100	100
F1	60d	080-6	♀	SS	093	080	100	100
F1	60d	080-9	♀	SS	093	080	100	100
F1	60d	081-1	♂	SS	094	081	100	100
F1	60d	084-1	♂	SS	094	084	100	100
F1	60d	084-2	♂	SS	094	084	100	100
F1	60d	084-5	♀	SS	094	084	100	100
F1	60d	084-3	♂	SS	094	084	100	100
F1	60d	084-6	♂	SS	094	084	100	100
F1	60d	087-1	♀	SR	094	087	100	100
F1	60d	087-2	♂	SR	094	087	100	100
F1	60d	087-5	♀	SR	094	087	100	100
F1	60d	087-7	♀	SR	094	087	100	100
F1	60d	214-1	♀	SR	093	214	100	100
F1	60d	214-2	♀	SR	093	214	100	100
F1	60d	214-4	♀	SR	093	214	100	100
F1	60d	214-6	♀	SR	093	214	100	100
F1	60d	214-3	♀	SR	093	214	100	100
F1	60d	214-5	♀	SR	093	214	100	100
F1	60d	215-1	♀	SR	093	215	100	100
F1	60d	215-3	♀	SR	093	215	98.3	100
F1	60d	215-2	♂	SR	093	215	100	100
F1	60d	216-1	♀	SR	093	216	100	100
F1	60d	217-3	♂	SR	093	217	100	100
F1	60d	217-2	♀	SR	093	217	100	100
F1	60d	217-1	♀	SR	093	217	100	100
F1	60d	219-1	♂	SR	093	219	100	97.7
F1	60d	220-1	♀	SR	094	220	100	100
F1	60d	220-2	♂	SR	094	220	100	100
F1	60d	220-6	♂	SR	094	220	100	100
F1	60d	220-3	♂	SR	094	220	100	100
F1	60d	220-4	♀	SR	094	220	100	100
F1	60d	220-5	♂	SR	094	220	100	100
F1	60d	221-1	♀	SR	094	221	100	100
F1	60d	221-4	♂	SR	094	221	100	100
F1	60d	222-1	♂	SR	094	222	100	100
F1	60d	222-3	♀	SR	094	222	100	100
F1	60d	222-4	♂	SR	094	222	100	100
F1	60d	222-5	♀	SR	094	222	100	100
F1	60d	222-6	♂	SR	094	222	100	100
F1	60d	222-9	♀	SR	094	222	100	100
F1	60d	061-1	♀	SG	095	061	0.8	1.15
F1	60d	061-2	♂	SG	095	061	0	0
F1	60d	061-3	♂	SG	095	061	0	0
F1	60d	098-1	♀	SG	095	098	100	100
F1	60d	098-2	♂	SG	095	098	2.3	2.65
F1	60d	099-1	♂	SG	095	099	100	100
Note:for F0 generation: R, Rhode Island Red; S, Silky. For F1 generation: RS, Rhode Island Red♂×silky♂; SG, silky♂×Gushi Chicken♀;
RR, Rhode Island Red♂×Rhode Island Red♀; SR, silky♂×Rhode Island Red♀; SS, silky♂×silky♂.
