# Supplementary material for: Heteroplasmy in the complete chicken mitochondrial genome
Source: PLoS One. 2019 Nov 8;14(11):e0224677. doi: 10.1371/journal.pone.0224677 (PMC6839896; doi:10.1371/journal.pone.0224677)
Supplement: S7 Table — (XLSX) [file pone.0224677.s012.xlsx]

## Sheet: Sheet1
Supplementary Table 7 The Heteroplasmic transmission of mt.T5718G and mt.A5694T between F0 and F1 generations
of the constructed heteroplasmic population(detected by pyrosequencing from the bood DNA)
Sample	Father	Mother	population	mt.5694A%				mt.5718T%
				father	mother	F1		father	mother	F1
063-1	091	063	RS	100	100	100		100	100	100
067-1	091	067	RS	100	100	100		100	100	100
067-2	091	067	RS	100	100	100		100	100	100
067-3	091	067	RS	100	100	100		100	100	100
068-1	091	068	RS	100	100	100		100	100	100
068-2	091	068	RS	100	100	98.9		100	100	100
068-3	091	068	RS	100	100	100		100	100	100
068-4	091	068	RS	100	100	100		100	100	100
068-5	091	068	RS	100	100	100		100	100	100
068-6	091	068	RS	100	100	100		100	100	100
202-1	091	202	RR	100	66.4	100		100	59	100
204-1	091	204	RR	100	96.1	100		100	94.6	100
204-3	091	204	RR	100	96.1	100		100	94.6	100
204-5	091	204	RR	100	96.1	100		100	94.6	100
207-2	091	207	RR	100	89.5	100		100	88.1	100
207-3	091	207	RR	100	89.5	100		100	88.1	100
207-5	091	207	RR	100	89.5	100		100	88.1	100
069-2	092	069	RS	100	100	100		100	100	100
208-1	092	208	RR	100	94.2	100		100	91.3	100
208-2	092	208	RR	100	94.2	100		100	91.3	100
208-4	092	208	RR	100	94.2	100		100	91.3	100
208-5	092	208	RR	100	94.2	100		100	91.3	100
208-6	092	208	RR	100	94.2	100		100	91.3	100
210-4	092	210	RR	100	97.8	97.6		100	95.8	100
211-2	092	211	RR	100	84.7	100		100	82	100
211-3	092	211	RR	100	84.7	100		100	82	100
211-6	092	211	RR	100	84.7	100		100	82	100
211-8	092	211	RR	100	84.7	100		100	82	100
212-1	092	212	RR	100	98.6	98.6		100	97.1	100
212-2	092	212	RR	100	98.6	100		100	97.1	100
212-3	092	212	RR	100	98.6	100		100	97.1	100
213-1	092	213	RR	100	96	100		100	93.7	100
213-2	092	213	RR	100	96	100		100	93.7	100
213-3	092	213	RR	100	96	100		100	93.7	100
213-5	092	213	RR	100	96	100		100	93.7	100
213-7	092	213	RR	100	96	100		100	93.7	100
075-1	093	075	SS	4.1	93.5	100		3.55	100	100
075-3	093	075	SS	4.1	93.5	100		3.55	100	100
076-2	093	076	SS	4.1	100	100		3.55	100	100
076-3	093	076	SS	4.1	100	100		3.55	100	100
077-2	093	077	SS	4.1	93.8	100		3.55	92.6	100
077-3	093	077	SS	4.1	93.8	100		3.55	92.6	100
078-1	093	078	SS	4.1	100	100		3.55	93	100
079-2	093	079	SS	4.1	4.5	100		3.55	3.75	100
080-1	093	080	SS	4.1	92.9	100		3.55	90.3	100
080-2	093	080	SS	4.1	92.9	100		3.55	90.3	100
080-3	093	080	SS	4.1	92.9	100		3.55	90.3	100
080-4	093	080	SS	4.1	92.9	100		3.55	90.3	100
080-5	093	080	SS	4.1	92.9	100		3.55	90.3	100
080-6	093	080	SS	4.1	92.9	100		3.55	90.3	100
080-7	093	080	SS	4.1	92.9	96.1		3.55	90.3	93.3
080-8	093	080	SS	4.1	92.9	100		3.55	90.3	100
080-9	093	080	SS	4.1	92.9	100		3.55	90.3	100
214-1	093	214	SR	4.1	100	100		3.55	100	100
214-2	093	214	SR	4.1	100	100		3.55	100	100
214-3	093	214	SR	4.1	100	100		3.55	100	100
214-4	093	214	SR	4.1	100	100		3.55	100	100
214-5	093	214	SR	4.1	100	100		3.55	100	100
214-6	093	214	SR	4.1	100	100		3.55	100	100
215-1	093	215	SR	4.1	94.2	100		3.55	92.3	100
215-2	093	215	SR	4.1	94.2	100		3.55	92.3	100
215-3	093	215	SR	4.1	94.2	98.3		3.55	92.3	100
216-1	093	216	SR	4.1	96	100		3.55	94.9	100
217-1	093	217	SR	4.1	98.7	100		3.55	96.4	100
217-2	093	217	SR	4.1	98.7	100		3.55	96.4	100
217-3	093	217	SR	4.1	98.7	100		3.55	96.4	100
081-1	094	081	SS	100	73.9	100		100	69.3	100
084-1	094	084	SS	100	87.2	100		100	82.4	100
084-2	094	084	SS	100	87.2	100		100	82.4	100
084-3	094	084	SS	100	87.2	100		100	82.4	100
084-5	094	084	SS	100	87.2	100		100	82.4	100
084-6	094	084	SS	100	87.2	100		100	82.4	100
220-1	094	220	SR	100	100	100		100	100	100
220-2	094	220	SR	100	100	100		100	100	100
220-3	094	220	SR	100	100	100		100	100	100
220-4	094	220	SR	100	100	100		100	100	100
220-5	094	220	SR	100	100	100		100	100	100
220-6	094	220	SR	100	100	100		100	100	100
221-1	094	221	SR	100	100	100		100	100	100
221-4	094	221	SR	100	100	100		100	100	100
222-1	094	222	SR	100	100	100		100	100	100
222-3	094	222	SR	100	100	100		100	100	100
222-4	094	222	SR	100	100	100		100	100	100
222-5	094	222	SR	100	100	100		100	100	100
222-6	094	222	SR	100	100	100		100	100	100
222-9	094	222	SR	100	100	100		100	100	100
Note: RR, Rhode Island Red♂×Rhode Island Red♀; SS, silky♂×silky♂
RS, Rhode Island Red♂×silky♂;SR, silky♂×Rhode Island Red♀
